# Supplementary material for: Polycyclic aromatic hydrocarbon (PAH) biodegradation capacity revealed by a genome-function relationship approach
Source: Environ Microbiome. 2023 Apr 30;18:39. doi: 10.1186/s40793-023-00497-7 (PMC10150532; doi:10.1186/s40793-023-00497-7)
Supplement: Supplementary file 2 — Additional file 2. The summary of protein sequences in the PAH-degrading gene database. Detailed information of 225 strains with complete/near-complete PAH-degrading gene cluster. [file 40793_2023_497_MOESM2_ESM.xlsx]

## Sheet: Table S2 nahAc
Database	AccessionNumber	EntryName	Length	ProteinName	OrganismName	GeneName
Swiss-Prot	Q45695	DNTAC_BURSR	451	2,4-dinitrotoluene dioxygenase system, large oxygenase component	Burkholderia sp. (strain RASC)	dntAc
Swiss-Prot	Q51494	NDOB_PSEAI	449	Naphthalene 1,2-dioxygenase system, large oxygenase component	Pseudomonas aeruginosa	ndoB
Swiss-Prot	O07824	NDOB_PSEFL	449	Naphthalene 1,2-dioxygenase system, large oxygenase component	Pseudomonas fluorescens	ndoB
Swiss-Prot	P0A110	NDOB_PSEPU	449	Naphthalene 1,2-dioxygenase system, large oxygenase component	Pseudomonas putida	ndoB
Swiss-Prot	P0A111	NDOB_PSEU8	449	Naphthalene 1,2-dioxygenase system, large oxygenase component	Pseudomonas sp. (strain C18)	doxB
Swiss-Prot	O52382	NDOB_RALSP	447	Naphthalene 1,2-dioxygenase system, large oxygenase component	Ralstonia sp.	nagAc
TrEMBL	A0A023WZF5	A0A023WZF5_PSEST	449	Naphthalene 1,2-dioxygenase	Pseudomonas stutzeri	UIB01_22625
TrEMBL	A0A1G9QPI5	A0A1G9QPI5_9PSED	449	Naphthalene 1,2-dioxygenase subunit alpha	Pseudomonas balearica DSM 6083	SAMN05660875_102404
TrEMBL	A0A1P8F4B9	A0A1P8F4B9_9PSED	449	Naphthalene 1,2-dioxygenase	Pseudomonas frederiksbergensis	PFAS1_28610
TrEMBL	A0A248VZW4	A0A248VZW4_9BURK	446	Naphthalene 1,2-dioxygenase	Paraburkholderia aromaticivorans	CJU94_38660
TrEMBL	A1WAE6	A1WAE6_ACISJ	447	Phenylpropionate dioxygenase alpha subunit	Acidovorax sp. (strain JS42)	Ajs_3092
TrEMBL	F4Y9J0	F4Y9J0_PSEST	447	2-chloronitrobenzene dioxygenase alpha subunit	Pseudomonas stutzeri	cnbAc
TrEMBL	F5Z5S3	F5Z5S3_ALTNA	448	Ring hydroxylating dioxygenase subunit alpha	Alteromonas naphthalenivorans	ambt_17895
TrEMBL	I4CR84	I4CR84_PSEST	449	Napthalene dioxygenase iron sulfur protein large subunit	Pseudomonas stutzeri CCUG 29243	A458_06725
TrEMBL	Q3S4D0	Q3S4D0_POLNA	447	Naphthalene 1,2 dioxygenase large oxygenase component	Polaromonas naphthalenivorans (strain CJ2)	nagAc
TrEMBL	Q6XUJ7	Q6XUJ7_PSEPU	449	Naphthalene dioxygenase Fe-S protein large subunit	Pseudomonas putida ND6	nahAc
TrEMBL	Q7B7H3	Q7B7H3_PSEPU	449	Naphthalene 1,2-dioxygenase iron sulfur protein component large subunit	Pseudomonas putida	nahAc
TrEMBL	Q8RTL4	Q8RTL4_9BURK	447	Oxygenase-alpha NBDO	Comamonas sp. JS765	nbzAc
TrEMBL	Q79P84	Q79P84_PSEFL	449	Naphthalene 1,2-dioxygenase iron sulfur protein component large subunit	Pseudomonas fluorescens	nahAc
TrEMBL	A0A068SJV5	A0A068SJV5_9BACT	449	Ring hydroxylating dioxygenase alpha subunit	uncultured bacterium	pahAc8
TrEMBL	I0CL66	I0CL66_9BACT	449	Ring-hydroxylating dioxygenase large subunit	bacterium enrichment culture clone pahAc8	none
TrEMBL	E1ACR5	E1ACR5_9PSED	449	PAHs hydroxylase iron sulfur protein	Pseudomonas chlororaphis	none
TrEMBL	E1ACR4	E1ACR4_9PSED	449	PAHs hydroxylase iron sulfur protein	Pseudomonas chlororaphis	none
TrEMBL	A0A6M6IE98	A0A6M6IE98_9BURK	446	Aromatic ring-hydroxylating dioxygenase subunit alpha	Diaphorobacter sp. JS3050	HND92_13275
TrEMBL	P95564	P95564_PSESP	447	ISPalpha 2NT	Pseudomonas sp.	ntdAc
TrEMBL	C7DQZ9	C7DQZ9_9BURK	450	Dioxygenase alpha subunit	Burkholderia sp. C3	phnAc
TrEMBL	C7DQY5	C7DQY5_9BURK	447	PAH dioxygenase large subunit	Burkholderia sp. C3	none
TrEMBL	Q9ZI73	Q9ZI73_PSEST	449	Naphthalene dioxygenase Fe-S large subunit	Pseudomonas stutzeri	nahAc
TrEMBL	D9IVE3	D9IVE3_PSEST	449	Naphthalene dioxygenase large alpha subunit	Pseudomonas stutzeri	nahAc
TrEMBL	Q9L5D2	Q9L5D2_COMTE	447	Polyaromatic hydrocarbon dioxygenase large subunit	Comamonas testosteroni	pahAc
TrEMBL	Q9ZHH3	Q9ZHH3_9BURK	450	Dioxygenase alpha subunit PhnAc	Paraburkholderia sartisoli	phnAc
TrEMBL	E2GM66	E2GM66_9PSED	449	Iron-sulfur protein large subunit	Pseudomonas sp. N1(2010)	pahA3
TrEMBL	A0A1L5SM35	A0A1L5SM35_9BURK	447	Naphthalene 1,2-dioxygenase large oxygenase component	Burkholderia sp. BC1	nagAc
TrEMBL	G9IE62	G9IE62_9BURK	447	Naphthalene 1,2 dioxygenase large oxygenase component	Comamonas sp. MQ	nagAc
TrEMBL	Q52142	Q52142_PSEPU	449	Iron-sulfer protein large subunit	Pseudomonas putida	pahAc
TrEMBL	Q1XGM0	Q1XGM0_PSEPU	449	Iron sulfur protein large subunit NahAc of napthalene dioxygenase	Pseudomonas putida	nahAc
TrEMBL	C3VIX2	C3VIX2_PSEPU	449	Naphthalene 1,2-dioxygenase large oxygenase subunit	Pseudomonas putida	nahAc
TrEMBL	A0A386TL93	A0A386TL93_9BURK	446	3,4-dichloro-nitrobenzene dioxygenase large subunit	Diaphorobacter sp.	dcnAc
TrEMBL	G9G7I5	G9G7I5_9PSED	449	Napthalene dioxygenase iron sulfur protein large subunit	Pseudomonas sp. MC1	nahAc
TrEMBL	A0A0M4FAR8	A0A0M4FAR8_9PSED	449	Naphthalene 1,2-dioxygenase subunit alpha	Pseudomonas gessardii	none
TrEMBL	Q8VUD4	Q8VUD4_BURCE	447	DntAc	Burkholderia cepacia	none
TrEMBL	A0A3Q8Q602	A0A3Q8Q602_9ALTE	449	Naphthalene 1,2-dioxygenase alpha subunit	Marinobacter sp. N4	pahAc
TrEMBL	A0A0E3KI79	A0A0E3KI79_9BACT	449	Naphthalene dioxygenase large subunit	bacterium enrichment culture	none
TrEMBL	A0A6M8QJR0	A0A6M8QJR0_PSEFL	449	Rieske 2Fe-2S domain-containing protein	Pseudomonas fluorescens	HQ912_21000
TrEMBL	Q938R9	Q938R9_PSEFL	449	Naphthalene dioxygenase	Pseudomonas fluorescens	nahAc
TrEMBL	A0A1Y0B9V4	A0A1Y0B9V4_9BACT	449	A214	uncultured bacterium	none
TrEMBL	A0A1Y0BCH8	A0A1Y0BCH8_9BACT	449	C911	uncultured bacterium	none
TrEMBL	Q0KK81	Q0KK81_9BACT	449	Naphthalenne 1,2-dioxygenase iron sulfur protein large subunit	uncultured bacterium	nahAc
TrEMBL	A0A6N4IAF6	A0A6N4IAF6_PSEAI	449	Aromatic ring-hydroxylating dioxygenase subunit alpha	Pseudomonas aeruginosa	IPC582_30820
TrEMBL	S6KZP3	S6KZP3_PSEST	449	Napthalene dioxygenase iron sulfur protein large subunit	Pseudomonas stutzeri B1SMN1	B382_12254
TrEMBL	A0A010RDK6	A0A010RDK6_PSEFL	449	Naphthalene 1,2-dioxygenase	Pseudomonas fluorescens HK44	HK44_029125
TrEMBL	A0A3D3S255	A0A3D3S255_9GAMM	451	Naphthalene 1,2-dioxygenase	Gammaproteobacteria bacterium	DIT63_00575
TrEMBL	A0A2S9M9R9	A0A2S9M9R9_9BURK	447	Naphthalene 1,2-dioxygenase	Burkholderia multivorans	C6Q15_29200
TrEMBL	A0A5D9AHU3	A0A5D9AHU3_9BURK	447	Rieske 2Fe-2S domain-containing protein	Comamonas thiooxydans	FZC30_23275
TrEMBL	A0A498S2D6	A0A498S2D6_9BURK	447	Naphthalene 1,2-dioxygenase subunit alpha	Burkholderia stabilis	BSTAB16_6598
TrEMBL	A0A1H4ID50	A0A1H4ID50_9PSED	449	Naphthalene 1,2-dioxygenase subunit alpha	Pseudomonas frederiksbergensis	SAMN04490185_0074
TrEMBL	A0A270BDN6	A0A270BDN6_9SPHN	446	Naphthalene 1,2-dioxygenase	Sphingopyxis sp. GW247-27LB	CD928_06670
TrEMBL	A0A0C5J7H6	A0A0C5J7H6_9RHOO	449	Naphthalene 1,2-dioxygenase	Rugosibacter aromaticivorans	PG1C_04355
TrEMBL	A0A5E4YVP6	A0A5E4YVP6_9BURK	447	Ribosomal subunit interface protein	Pandoraea cepalis	PCE31106_04729
TrEMBL	A0A158GIC8	A0A158GIC8_9BURK	450	Benzoate 1,2-dioxygenase subunit alpha	Caballeronia udeis	AWB69_02718
TrEMBL	A0A1G7YQ56	A0A1G7YQ56_9PSED	449	Naphthalene 1,2-dioxygenase subunit alpha	Pseudomonas benzenivorans	SAMN05216603_10524
TrEMBL	A0A437J453	A0A437J453_9SPHN	446	Aromatic ring-hydroxylating dioxygenase subunit alpha	Sphingobium algorifonticola	ENE74_15215
TrEMBL	W1RWT3	W1RWT3_9GAMM	448	Naphthalene 1,2-dioxygenase	Marinomonas profundimaris	D104_10140
TrEMBL	A0A061JNF6	A0A061JNF6_PSEST	449	Naphthalene 1,2-dioxygenase	Pseudomonas stutzeri KOS6	B597_011395
TrEMBL	A0A5Q2U940	A0A5Q2U940_9PSED	450	Rieske 2Fe-2S domain-containing protein	Pseudomonas veronii	E4167_35395
TrEMBL	A0A1V4LNL3	A0A1V4LNL3_9PSED	449	Naphthalene 1,2-dioxygenase	Pseudomonas sp. VI4.1	BZ163_19255
TrEMBL	Q05K20	Q05K20_9ZZZZ	449	Naphthalene 1,2-dioxygenase iron sulfer protein large subunit	Plasmid pFKY4	nahAc
TrEMBL	Q05K30	Q05K30_9ZZZZ	449	Naphthalene 1,2-dioxygenase iron sulfer protein large subunit	Plasmid pFKY1	nahAc

## Sheet: Table S3 nahB
Database	AccessionNumber	EntryName	Length	ProteinName	OrganismName	GeneName
Swiss-Prot	P0A169	NAHB_PSEPU	259	1,2-dihydroxy-1,2-dihydronaphthalene dehydrogenase	Pseudomonas putida	nahB
Swiss-Prot	O52384	NAGB_RALSP	259	1,2-dihydroxy-1,2-dihydronaphthalene dehydrogenase	Ralstonia sp.	nagB
Swiss-Prot	P0A170	NAHB_PSEU8	259	1,2-dihydroxy-1,2-dihydronaphthalene dehydrogenase	Pseudomonas sp. (strain C18)	doxE
TrEMBL	Q14RW3	Q14RW3_9SPHN	266	Dihydrodiol dehydrogenase	Sphingomonas sp. CHY-1	bphB
TrEMBL	A0A1G9QPL8	A0A1G9QPL8_9PSED	259	Cis-1,2-dihydro-1,2-dihydroxynaphthalene/dibenzothiophene dihydrodiol dehydrogenase	Pseudomonas balearica DSM 6083	SAMN05660875_102406
TrEMBL	A0A248W0A5	A0A248W0A5_9BURK	259	3-(Cis-5,6-dihydroxycyclohexa-1, 3-dien-1-yl)propanoate dehydrogenase	Paraburkholderia aromaticivorans	CJU94_38650
TrEMBL	F5Z5S1	F5Z5S1_ALTNA	265	2,3-dihydroxy-2,3-dihydrophenylpropionate dehydrogenase	Alteromonas naphthalenivorans	ambt_17885
TrEMBL	I4CR82	I4CR82_PSEST	259	2,3-dihydroxy-2,3-dihydrophenylpropionate dehydrogenase	Pseudomonas stutzeri CCUG 29243	A458_06715
TrEMBL	Q3S4C8	Q3S4C8_POLNA	259	Cis-naphthalene dihydrodiol dehydrogenase	Polaromonas naphthalenivorans (strain CJ2)	nagB
TrEMBL	Q9R9Y8	Q9R9Y8_PSEPU	259	Cis-1, 2-dihydro-1, 2-dihydroxynaphtalene-1, 2-dehydrogenase NahB	Pseudomonas putida	nahB
TrEMBL	Q51496	Q51496_PSEAI	261	Dehydrogenase	Pseudomonas aeruginosa	pahB
TrEMBL	C7DQY7	C7DQY7_9BURK	259	Cis-naphthalene dihydrodiol dehydrogenase	Burkholderia sp. C3	none
TrEMBL	Q9X9Q9	Q9X9Q9_SPHXE	266	Putative 1,2-dihydrodiol-1,2-dihydroxy-dehydrogenase	Sphingobium xenophagum	none
TrEMBL	Q9L5D0	Q9L5D0_COMTE	259	Cis-naphthalene dihydrodiol dehydrogenase-like protein	Comamonas testosteroni	pahB
TrEMBL	O85972	O85972_NOVAR	266	Dihydrodiol dehydrogenase	Novosphingobium aromaticivorans	bphB
TrEMBL	A0A1L5SM88	A0A1L5SM88_9BURK	259	Cis-naphthalene dihydrodiol dehydrogenase	Burkholderia sp. BC1	nagB
TrEMBL	Q7B7H1	Q7B7H1_PSEPU	259	1,2-dihydroxy-1,2-dihydronaphthalene dehydrogenase	Pseudomonas putida	nahB
TrEMBL	Q08669	Q08669_PSEPU	259	Dehydrogenase	Pseudomonas putida	pahB
TrEMBL	G9G7I7	G9G7I7_9PSED	259	2,3-dihydroxy-2,3-dihydrophenylpropionate dehydrogenase	Pseudomonas sp. MC1	nahB
TrEMBL	U5XNU4	U5XNU4_9SPHN	266	AhdB	Sphingobium sp. PNB	ahdB
TrEMBL	A0A3Q8Q035	A0A3Q8Q035_9ALTE	259	2,3-dihydroxy-2,3-dihydrophenylpropionate dehydrogenase	Marinobacter sp. N4	pahB
TrEMBL	A0A6M8QAC7	A0A6M8QAC7_PSEFL	259	3-(Cis-5,6-dihydroxycyclohexa-1, 3-dien-1-yl)propanoate dehydrogenase	Pseudomonas fluorescens	hcaB
TrEMBL	Q938R1	Q938R1_PSEFL	259	Naphthalene dehydrogenase	Pseudomonas fluorescens	nahB
TrEMBL	C3KFM5	C3KFM5_PSEFL	259	2,3-dihydroxy-2,3-dihydrophenylpropionate dehydrogenase	Pseudomonas fluorescens	nahB
TrEMBL	A0A1Y0BJB5	A0A1Y0BJB5_9BACT	266	G39	uncultured bacterium	none
TrEMBL	A0A1Y0BQR5	A0A1Y0BQR5_9BACT	266	L357	uncultured bacterium	none
TrEMBL	A0A1Y0BCF3	A0A1Y0BCF3_9BACT	259	C909	uncultured bacterium	none
TrEMBL	Q0KK79	Q0KK79_9BACT	259	Cis-1,2-dihydro-1,2-dihydroxynaphthalene-1,2-dehydrogenase	uncultured bacterium	nahB
TrEMBL	E0YVN7	E0YVN7_SPHPI	266	Dihydrodiol dehydrogenase	Sphingomonas paucimobilis	bphB
TrEMBL	A0A2A4WM59	A0A2A4WM59_9GAMM	265	3-(Cis-5,6-dihydroxycyclohexa-1, 3-dien-1-yl)propanoate dehydrogenase	Piscirickettsiaceae bacterium	COB26_01335
TrEMBL	Q9ZI71	Q9ZI71_PSEST	259	2,3-dihydroxy-2,3-dihydrophenylpropionate dehydrogenase	Pseudomonas stutzeri	nahB
TrEMBL	A0A1H4IB21	A0A1H4IB21_9PSED	259	3-(Cis-5,6-dihydroxycyclohexa-1, 3-dien-1-yl)propanoate dehydrogenase	Pseudomonas frederiksbergensis	PFAS1_28620
TrEMBL	A0A6N4I978	A0A6N4I978_PSEAI	259	3-(Cis-5,6-dihydroxycyclohexa-1, 3-dien-1-yl)propanoate dehydrogenase	Pseudomonas aeruginosa	IPC582_30810
TrEMBL	A0A136GW23	A0A136GW23_9GAMM	263	Cis-2,3-dihydrobiphenyl-2,3-diol dehydrogenase	Cycloclasticus sp. Phe_18	AXW16_03415
TrEMBL	A0A059G3X0	A0A059G3X0_9RHOB	266	2,3-dihydroxy-2,3-dihydrophenylpropionate dehydrogenase	Hyphomonas oceanitis SCH89	HOC_16865
TrEMBL	A0A0H4W0D3	A0A0H4W0D3_9SPHN	266	Dihydrodiol dehydrogenase	Erythrobacter atlanticus	CP97_14250
TrEMBL	A0A2A8HPR4	A0A2A8HPR4_9SPHN	266	3-(Cis-5,6-dihydroxycyclohexa-1, 3-dien-1-yl)propanoate dehydrogenase	Novosphingobium sp. PC22D	B2G71_20015
TrEMBL	A0A2K0Y9E7	A0A2K0Y9E7_9SPHN	266	3-(Cis-5,6-dihydroxycyclohexa-1, 3-dien-1-yl)propanoate dehydrogenase	Sphingobium sp. SA916	A8G00_12015
TrEMBL	S6JQ62	S6JQ62_PSEST	259	2,3-dihydroxy-2,3-dihydrophenylpropionate dehydrogenase	Pseudomonas stutzeri B1SMN1	B382_12244
TrEMBL	A0A010RPC7	A0A010RPC7_PSEFL	259	2,3-dihydroxy-2,3-dihydrophenylpropionate dehydrogenase	Pseudomonas fluorescens HK44	HK44_029115
TrEMBL	A0A3C0JGN3	A0A3C0JGN3_9GAMM	263	3-(Cis-5,6-dihydroxycyclohexa-1, 3-dien-1-yl)propanoate dehydrogenase	Methylococcaceae bacterium	DCL50_03695
TrEMBL	A0A1Y5EYX5	A0A1Y5EYX5_9GAMM	264	3-(Cis-5,6-dihydroxycyclohexa-1, 3-dien-1-yl)propanoate dehydrogenase	Cycloclasticus sp. 44_32_T64	A9Q85_02380
TrEMBL	A0A0F2RK58	A0A0F2RK58_9RHOB	266	2,3-dihydroxy-2,3-dihydrophenylpropionate dehydrogenase	Hyphomonas sp. BRH_c22	VR74_05850
TrEMBL	A0A0M3ALJ8	A0A0M3ALJ8_9SPHN	266	2,3-dihydroxy-2,3-dihydrophenylpropionate dehydrogenase	Sphingobium chungbukense	YP76_23620
TrEMBL	A0A2E5FAC7	A0A2E5FAC7_9GAMM	263	3-(Cis-5,6-dihydroxycyclohexa-1, 3-dien-1-yl)propanoate dehydrogenase	Cycloclasticus sp.	CL866_03375
TrEMBL	A0A4U6PKM9	A0A4U6PKM9_9SPHN	266	3-(Cis-5,6-dihydroxycyclohexa-1, 3-dien-1-yl)propanoate dehydrogenase	Sphingobium sp. MP9-4	A0U87_10105
TrEMBL	A0A2S9M9T0	A0A2S9M9T0_9BURK	259	3-(Cis-5,6-dihydroxycyclohexa-1, 3-dien-1-yl)propanoate dehydrogenase	Burkholderia multivorans	C6Q15_29210
TrEMBL	A0A418YP71	A0A418YP71_9SPHN	266	3-(Cis-5,6-dihydroxycyclohexa-1, 3-dien-1-yl)propanoate dehydrogenase	Sphingobium sp. EO9	D0Z70_17555
TrEMBL	S5U0X7	S5U0X7_9GAMM	263	2,3-dihydroxy-2,3-dihydrophenylpropionate dehydrogenase	Cycloclasticus zancles 78-ME	CYCME_2553
TrEMBL	F6IHM5	F6IHM5_9SPHN	266	2,3-dihydroxy-2,3-dihydrophenylpropionate dehydrogenase	Novosphingobium sp. PP1Y	PP1Y_AT31548
TrEMBL	F6IM04	F6IM04_9SPHN	266	2,3-dihydroxy-2,3-dihydrophenylpropionate dehydrogenase	Novosphingobium sp. PP1Y	PP1Y_AT15739
TrEMBL	A0A5D9AHW0	A0A5D9AHW0_9BURK	259	3-(Cis-5,6-dihydroxycyclohexa-1, 3-dien-1-yl)propanoate dehydrogenase	Comamonas thiooxydans	hcaB
TrEMBL	A0A0B8ZZR4	A0A0B8ZZR4_9SPHN	266	2,3-dihydroxy-2,3-dihydrophenylpropionate dehydrogenase	Novosphingobium subterraneum	NJ75_03648
TrEMBL	A0A498RXE6	A0A498RXE6_9BURK	259	Cis-2,3-dihydrobiphenyl-2,3-diol dehydrogenase	Burkholderia stabilis	BSTAB16_6596
TrEMBL	A0A136HEG8	A0A136HEG8_9GAMM	263	Cis-2,3-dihydrobiphenyl-2,3-diol dehydrogenase	Colwellia sp. Phe_37	AXW17_05745
TrEMBL	A0A197BUW1	A0A197BUW1_9SPHN	266	3-(Cis-5,6-dihydroxycyclohexa-1, 3-dien-1-yl)propanoate dehydrogenase	Sphingobium sp. 20006FA	A8O16_16100
TrEMBL	A0A013WTG9	A0A013WTG9_9SPHN	266	2,3-dihydroxy-2,3-dihydrophenylpropionate dehydrogenase	Sphingobium sp. Ant17	BF95_26395
TrEMBL	A0A4Q4IU75	A0A4Q4IU75_SPHSA	266	3-(Cis-5,6-dihydroxycyclohexa-1, 3-dien-1-yl)propanoate dehydrogenase	Sphingobium fuliginis (strain ATCC 27551)	hcaB
TrEMBL	A0A1C2JYA4	A0A1C2JYA4_9PSED	259	3-(Cis-5,6-dihydroxycyclohexa-1, 3-dien-1-yl)propanoate dehydrogenase	Pseudomonas sp. K35	BCV62_17770
TrEMBL	A0A3C0TUS7	A0A3C0TUS7_9PROT	263	3-(Cis-5,6-dihydroxycyclohexa-1, 3-dien-1-yl)propanoate dehydrogenase	Alphaproteobacteria bacterium	DCO82_06445
TrEMBL	A0A1M7S943	A0A1M7S943_9SPHN	266	NAD(P)-dependent dehydrogenase, short-chain alcohol dehydrogenase family	Porphyrobacter sanguineus	SAMN02745193_01212
TrEMBL	A0A1E4MBC3	A0A1E4MBC3_9SPHN	266	3-(Cis-5,6-dihydroxycyclohexa-1, 3-dien-1-yl)propanoate dehydrogenase	Novosphingobium sp. SCN 66-18	ABT11_17425
TrEMBL	A0A0G3XN49	A0A0G3XN49_9SPHN	266	2,3-dihydroxy-2,3-dihydrophenylpropionate dehydrogenase	Croceicoccus naphthovorans	AB433_18095
TrEMBL	A0A2K2G0E9	A0A2K2G0E9_9SPHN	266	3-(Cis-5,6-dihydroxycyclohexa-1, 3-dien-1-yl)propanoate dehydrogenase	Novosphingobium guangzhouense	A8V01_19720
TrEMBL	A0A2G2G1R6	A0A2G2G1R6_9RHOB	265	3-(Cis-5,6-dihydroxycyclohexa-1, 3-dien-1-yl)propanoate dehydrogenase	Robiginitomaculum sp.	COA47_13890
TrEMBL	A0A1G7YQL9	A0A1G7YQL9_9PSED	259	Cis-1,2-dihydro-1,2-dihydroxynaphthalene/dibenzothiophene dihydrodiol dehydrogenase	Pseudomonas benzenivorans	SAMN05216603_10526
TrEMBL	W1RSD0	W1RSD0_9GAMM	265	2,3-dihydroxy-2,3-dihydrophenylpropionate dehydrogenase	Marinomonas profundimaris	D104_10150
TrEMBL	A4XDT1	A4XDT1_NOVAD	266	Short-chain dehydrogenase/reductase SDR	Novosphingobium aromaticivorans (strain ATCC 700278 / DSM 12444 / CIP 105152 / NBRC 16084 / F199)	Saro_3847
TrEMBL	A0A061JSE5	A0A061JSE5_PSEST	259	2,3-dihydroxy-2,3-dihydrophenylpropionate dehydrogenase	Pseudomonas stutzeri KOS6	B597_011385
TrEMBL	A0A085K5T4	A0A085K5T4_SPHYA	266	2,3-dihydroxy-2,3-dihydrophenylpropionate dehydrogenase	Sphingobium yanoikuyae	IH86_11730
TrEMBL	A0A3G2UPW2	A0A3G2UPW2_SPHYA	266	3-(Cis-5,6-dihydroxycyclohexa-1, 3-dien-1-yl)propanoate dehydrogenase	Sphingobium yanoikuyae	EBF16_03325
TrEMBL	A0A1A9K9H9	A0A1A9K9H9_9PSED	259	3-(Cis-5,6-dihydroxycyclohexa-1, 3-dien-1-yl)propanoate dehydrogenase	Pseudomonas citronellolis	A9C11_06380
TrEMBL	A0A2N0H3R5	A0A2N0H3R5_9SPHN	266	NAD(P)-dependent dehydrogenase (Short-subunit alcohol dehydrogenase family)	Novosphingobium kunmingense	B0I00_3018
TrEMBL	G6EL62	G6EL62_9SPHN	266	Dihydrodiol dehydrogenase	Novosphingobium pentaromativorans US6-1	NSU_pLA1135
TrEMBL	W9TCP6	W9TCP6_9PSED	259	2,3-dihydroxy-2,3-dihydrophenylpropionate dehydrogenase	Pseudomonas sp. BAY1663	BAY1663_02372
TrEMBL	L1M0J9	L1M0J9_PSEPU	259	2,3-dihydroxy-2,3-dihydrophenylpropionate dehydrogenase	Pseudomonas putida CSV86	CSV86_14344
TrEMBL	A0A4P7YBX1	A0A4P7YBX1_9PSED	259	3-(Cis-5,6-dihydroxycyclohexa-1, 3-dien-1-yl)propanoate dehydrogenase	Pseudomonas veronii	hcaB
TrEMBL	A0A1V4LNV2	A0A1V4LNV2_9PSED	259	3-(Cis-5,6-dihydroxycyclohexa-1, 3-dien-1-yl)propanoate dehydrogenase	Pseudomonas sp. VI4.1	BZ163_19265
TrEMBL	A0A2D3RDL2	A0A2D3RDL2_9SPHN	266	3-(Cis-5,6-dihydroxycyclohexa-1, 3-dien-1-yl)propanoate dehydrogenase	Sphingorhabdus sp. YGSMI21	CHN51_07000
TrEMBL	A0A2A3MQ58	A0A2A3MQ58_9SPHN	266	3-(Cis-5,6-dihydroxycyclohexa-1, 3-dien-1-yl)propanoate dehydrogenase	Sphingobium sp. D43FB	SxD43FB_20940
TrEMBL	A0A2A3MPT3	A0A2A3MPT3_9SPHN	266	3-(Cis-5,6-dihydroxycyclohexa-1, 3-dien-1-yl)propanoate dehydrogenase	Sphingobium sp. D43FB	SxD43FB_21525
TrEMBL	A0A1M6HW70	A0A1M6HW70_9GAMM	263	NAD(P)-dependent dehydrogenase, short-chain alcohol dehydrogenase family	Cycloclasticus sp. DSM 27168	SAMN05519226_1796
TrEMBL	K0C6Z7	K0C6Z7_CYCSP	263	Short-chain dehydrogenase/reductase SDR	Cycloclasticus sp. (strain P1)	Q91_2235
TrEMBL	Q05K18	Q05K18_9ZZZZ	259	Cis-1,2-dihydro-1,2-dihydroxynaphthalene-1,2-dehydrogenase	Plasmid pFKY4	nahB
TrEMBL	Q05K28	Q05K28_9ZZZZ	259	Cis-1,2-dihydro-1,2-dihydroxynaphthalene-1,2-dehydrogenase	Plasmid pFKY1	nahB

## Sheet: Table S4 nahC
Database	AccessionNumber	EntryName	Length	ProteinName	OrganismName	GeneName
Swiss-Prot	P0A107	NAHC_PSEAI	302	1,2-dihydroxynaphthalene dioxygenase	Pseudomonas aeruginosa	nahC
Swiss-Prot	P11861	NAHC1_PSEPU	302	1,2-dihydroxynaphthalene dioxygenase	Pseudomonas putida	nahC
Swiss-Prot	P74836	NSAC_SPHXE	298	1,2-dihydroxynaphthalene dioxygenase	Sphingobium xenophagum	nsaC
Swiss-Prot	P11122	BPHC_SPHPI	299	Biphenyl-2,3-diol 1,2-dioxygenase	Sphingomonas paucimobilis	bphC
Swiss-Prot	P0A109	NAHC2_PSEPU	302	1,2-dihydroxynaphthalene dioxygenase	Pseudomonas putida	nahC
Swiss-Prot	P0A108	NAHC_PSEU8	302	1,2-dihydroxynaphthalene dioxygenase	Pseudomonas sp. (strain C18)	doxG
TrEMBL	A0A0X8R4Q6	A0A0X8R4Q6_9SPHN	304	1,2-dihydroxynaphthalene dioxygenase ThnC	Sphingopyxis granuli	thnC
TrEMBL	A0A127MWP9	A0A127MWP9_9PSED	306	1,2-dihydroxynaphthalene dioxygenase	Pseudomonas citronellolis	nsaC
TrEMBL	A0A2J7V4P4	A0A2J7V4P4_9BURK	304	1,2-dihydroxynaphthalene dioxygenase	Variovorax sp. B4	nsaC
TrEMBL	A0A2S6Q8H7	A0A2S6Q8H7_9PROT	285	1,2-dihydroxynaphthalene dioxygenase	Alphaproteobacteria bacterium MarineAlpha11_Bin1	nsaC
TrEMBL	A0A2S6QJ79	A0A2S6QJ79_9PROT	285	1,2-dihydroxynaphthalene dioxygenase	Alphaproteobacteria bacterium MarineAlpha12_Bin1	nsaC
TrEMBL	A0A2S6U7S2	A0A2S6U7S2_9PROT	284	1,2-dihydroxynaphthalene dioxygenase	Alphaproteobacteria bacterium MarineAlpha3_Bin4	nsaC
TrEMBL	A0A3P4B4F5	A0A3P4B4F5_9BURK	287	1,2-dihydroxynaphthalene dioxygenase	Pigmentiphaga sp. IMT-318	nsaC
TrEMBL	A0A446CEC9	A0A446CEC9_9BURK	287	1,2-dihydroxynaphthalene dioxygenase	Achromobacter agilis	nsaC
TrEMBL	A0A446CN09	A0A446CN09_9BURK	287	1,2-dihydroxynaphthalene dioxygenase	Achromobacter veterisilvae	nsaC
TrEMBL	A0A4P6WVD2	A0A4P6WVD2_HYDPS	286	1,2-dihydroxynaphthalene dioxygenase	Hydrogenophaga pseudoflava	nsaC
TrEMBL	A0A508TF89	A0A508TF89_9BRAD	295	1,2-dihydroxynaphthalene dioxygenase	Bradyrhizobium ivorense	doxG
TrEMBL	A0A644Z4V1	A0A644Z4V1_9ZZZZ	302	1,2-dihydroxynaphthalene dioxygenase	bioreactor metagenome	doxG
TrEMBL	A0A6J5B6E0	A0A6J5B6E0_9BURK	304	1,2-dihydroxynaphthalene dioxygenase	Paraburkholderia sediminicola	nsaC
TrEMBL	A0A6J5BG91	A0A6J5BG91_ACHDE	287	1,2-dihydroxynaphthalene dioxygenase	Achromobacter denitrificans	nsaC
TrEMBL	A0A023WYN9	A0A023WYN9_PSEST	302	Naphthalene 1,2-dioxygenase	Pseudomonas stutzeri	UIB01_22645
TrEMBL	A0A1G9QPQ7	A0A1G9QPQ7_9PSED	302	1,2-dihydroxynaphthalene dioxygenase	Pseudomonas balearica DSM 6083	SAMN05660875_102408
TrEMBL	A0A248VYG6	A0A248VYG6_9BURK	302	2,3-dihydroxybiphenyl 1,2-dioxygenase	Paraburkholderia aromaticivorans	CJU94_38640
TrEMBL	I4CR80	I4CR80_PSEST	302	1,2-dihydroxynaphthalene dioxygenase	Pseudomonas stutzeri CCUG 29243	A458_06705
TrEMBL	Q3S4C6	Q3S4C6_POLNA	302	1,2-dihydroxynaphthalene dioxygenase	Polaromonas naphthalenivorans (strain CJ2)	nagC
TrEMBL	Q7B7H7	Q7B7H7_PSEPU	302	1,2-dihydroxynaphthalene dioxygenase	Pseudomonas putida	nahC
TrEMBL	P72325	P72325_RHOSO	305	2,3-dihydroxybiphenyl 1,2-dioxygenase	Rhodococcus sp.	etbC
TrEMBL	Q65AS8	Q65AS8_9SPHN	299	Extradiol dioxygenase	Sphingomonas sp. CHY-1	phnC
TrEMBL	A0A2Z5UC95	A0A2Z5UC95_PSESP	285	23DHBA 3,4-dioxygenase	Pseudomonas sp.	opaC
TrEMBL	Q1MWM3	Q1MWM3_9SPHN	302	2,3-dihydroxybiphenyl 1,2-dioxygenase	Sphingomonas sp. A4	none
TrEMBL	Q9KWI2	Q9KWI2_SPHPI	299	2,3-dihydroxybiphenyl 1,2-dioxygenase	Sphingomonas paucimobilis	dmdC
TrEMBL	Q9Z3X2	Q9Z3X2_9SPHN	300	2,3-dihydroxybiphenyl 1,2-dioxygenase	Sphingobium chungbukense	phnQ
TrEMBL	C7DQY9	C7DQY9_9BURK	302	1,2-dihydroxynaphthalene dioxygenase	Burkholderia sp. C3	none
TrEMBL	Q9WXH5	Q9WXH5_ALCFA	302	3,4-dihydroxyphenanthrene dioxygenase	Alcaligenes faecalis	phnC
TrEMBL	Q4U516	Q4U516_9NOCA	305	Catechol 2,3-dioxygenase	Rhodococcus sp. YU6	none
TrEMBL	Q9ZI69	Q9ZI69_PSEST	302	1, 2-dihydroxynaphthalene dioxygenase	Pseudomonas stutzeri	nahC
TrEMBL	G9I2S6	G9I2S6_9BURK	302	1,2-dihydroxynaphthalene dioxygenase	uncultured Acidovorax sp.	nagC
TrEMBL	Q6REQ5	Q6REQ5_9NOCA	305	Catechol 2,3-dioxygenase	Rhodococcus sp. DK17	akbC
TrEMBL	Q9RPJ7	Q9RPJ7_SPHMC	304	1,2-dihydroxynaphthalene dioxygenase ThnC	Sphingopyxis macrogoltabida	thnC
TrEMBL	A0A6G7U064	A0A6G7U064_RALSL	288	Oxidoreductase	Ralstonia solanacearum	G7968_21425
TrEMBL	O85990	O85990_NOVAR	299	Dihydroxy naphthalene/biphenyl dioxygenase	Novosphingobium aromaticivorans	bphC
TrEMBL	A0A1L5SM94	A0A1L5SM94_9BURK	302	1,2-dihydroxynaphthalene dioxygenase	Burkholderia sp. BC1	nagC
TrEMBL	C8CHQ8	C8CHQ8_9SPHN	299	Biphenyl-2,3-diol 1,2-dioxygenase	Sphingomonas sp. DN1	bphC
TrEMBL	Q7DG81	Q7DG81_9SPHN	299	Biphenyl-2,3-diol 1,2-dioxygenase	Sphingomonas sp. P2	bphC
TrEMBL	A9XZZ5	A9XZZ5_9SPHN	299	BphC	Sphingomonas sp. LH128	none
TrEMBL	Q1XGL6	Q1XGL6_PSEPU	302	1, 2-dihydroxynaphthalene dioxygenase NahC	Pseudomonas putida	nahC
TrEMBL	O34270	O34270_PSEPU	302	1,2-dihydroxynaphthalene dioxygenase	Pseudomonas putida	nahC
TrEMBL	O07296	O07296_PSEPU	302	Dioxygenase	Pseudomonas putida	pahC
TrEMBL	I6X9J4	I6X9J4_PSEPU	287	2,3-dihydroxybenzoate 3,4-dioxygenase	Pseudomonas putida	dhbA
TrEMBL	G9G7I9	G9G7I9_9PSED	302	1,2-dihydroxynaphthalene dioxygenase NahC	Pseudomonas sp. MC1	nahC
TrEMBL	A0A6G8IA87	A0A6G8IA87_9BURK	286	Glyoxalase/bleomycin resistance/extradiol dioxygenase family protein	Pusillimonas sp. DMV24BSW_D	G9Q38_13485
TrEMBL	I5CVM5	I5CVM5_9BURK	296	Glyoxalase/bleomycin resistance protein/dioxygenase superfamily protein 8	Paraburkholderia terrae BS001	WQE_16479
TrEMBL	I5CJB6	I5CJB6_9BURK	304	Glyoxalase/bleomycin resistance protein/dioxygenase	Paraburkholderia terrae BS001	WQE_36230
TrEMBL	I5CDK0	I5CDK0_9BURK	287	Glyoxalase/bleomycin resistance protein/dioxygenase superfamily protein 8	Paraburkholderia terrae BS001	WQE_46474
TrEMBL	B8X9X6	B8X9X6_9NOCA	299	1,2-dihydroxynaphthalene dioxygenase	Rhodococcus sp. TFB	thnC
TrEMBL	O85032	O85032_9RALS	302	1,2-dihydroxynaphthalene dioxygenase	Ralstonia sp. U2	nagC
TrEMBL	Q7WU98	Q7WU98_9GAMM	296	Extradiol dioxygenase	Cycloclasticus sp. A5	phnC
TrEMBL	U5XNT2	U5XNT2_9SPHN	299	AhdC	Sphingobium sp. PNB	ahdC
TrEMBL	A0A0M3R7V8	A0A0M3R7V8_9PSED	290	1,2-dihydroxynaphthalene dioxygenase	Pseudomonas gessardii	none
TrEMBL	A0A3Q8Q3Z6	A0A3Q8Q3Z6_9ALTE	304	1,2-dihydroxynaphthalene dioxygenase	Marinobacter sp. N4	pahC
TrEMBL	A0A6M8QHB1	A0A6M8QHB1_PSEFL	302	VOC family protein	Pseudomonas fluorescens	HQ912_21020
TrEMBL	Q938R8	Q938R8_PSEFL	300	1,2-dihydroxyhaphthalene dioxygenase	Pseudomonas fluorescens	nahC
TrEMBL	C3KFM7	C3KFM7_PSEFL	302	1,2-dihydroxynaphthalene dioxygenase	Pseudomonas fluorescens	nahC
TrEMBL	A0A1Y0BI61	A0A1Y0BI61_9BACT	302	F333	uncultured bacterium	none
TrEMBL	A0A1Y0BM59	A0A1Y0BM59_9BACT	302	J384	uncultured bacterium	none
TrEMBL	A0A1Y0BGT8	A0A1Y0BGT8_9BACT	302	F469	uncultured bacterium	none
TrEMBL	A0A1Y0B9V7	A0A1Y0B9V7_9BACT	290	A218	uncultured bacterium	none
TrEMBL	A0A1Y0BEX2	A0A1Y0BEX2_9BACT	302	D207	uncultured bacterium	none
TrEMBL	A0A1Y0BA97	A0A1Y0BA97_9BACT	304	A414	uncultured bacterium	none
TrEMBL	Q0KK77	Q0KK77_9BACT	302	1,2-dihydroxynaphthalene dioxygenase	uncultured bacterium	nahC
TrEMBL	A0A1S5QKD7	A0A1S5QKD7_9BACT	298	Catechol 2,3-dioxygenase	uncultured bacterium	none
TrEMBL	A0A1Y0BH62	A0A1Y0BH62_9BACT	302	F2	uncultured bacterium	none
TrEMBL	A0A1Y0BR64	A0A1Y0BR64_9BACT	302	L793	uncultured bacterium	none
TrEMBL	A0A1Y0BCH2	A0A1Y0BCH2_9BACT	302	C907	uncultured bacterium	none
TrEMBL	A0A1Y0BQ22	A0A1Y0BQ22_9BACT	303	L289	uncultured bacterium	none
TrEMBL	B5LU06	B5LU06_9BURK	302	2,3-dihydroxybiphenyl 1,2-dioxygenase	Acidovorax carolinensis	phnC
TrEMBL	A0A2P8KFA8	A0A2P8KFA8_9BURK	289	Oxidoreductase	Variovorax sp. WS11	C7T35_25775
TrEMBL	D2EAC8	D2EAC8_SPHPI	299	Biphenyl-2,3-diol 1,2-dioxygenase	Sphingomonas paucimobilis	bphC
TrEMBL	Q6LCU9	Q6LCU9_SPHYA	299	2,3-dihydroxybiphenyl 1,2-dioxygenase	Sphingobium yanoikuyae	bphC
TrEMBL	A0A2T5CIM4	A0A2T5CIM4_ALCXX	287	Glyoxalase/bleomycin resistance/extradiol dioxygenase family protein	Alcaligenes xylosoxydans xylosoxydans	DAI43_36065
TrEMBL	A0A3S3C1Q9	A0A3S3C1Q9_9PSED	287	2,3-dihydroxy-p-cumate/2,3-dihydroxybenzoate 3,4-dioxygenase	Pseudomonas asplenii	DFH15_1910
TrEMBL	Q75WN9	Q75WN9_RHOJR	305	2,3-dihydroxybiphenyl 1,2-dioxygenase	Rhodococcus jostii (strain RHA1)	etbC
TrEMBL	F6IHP2	F6IHP2_9SPHN	299	Glyoxalase/bleomycin resistance protein/dioxygenase	Novosphingobium sp. PP1Y	PP1Y_AT15599
TrEMBL	A0A239SA88	A0A239SA88_9BURK	287	Iron-dependent extradiol dioxygenase	Pandoraea sputorum	hsaC
TrEMBL	A0A1H1F0Z2	A0A1H1F0Z2_9PSED	287	2,3-dihydroxy-p-cumate/2,3-dihydroxybenzoate 3,4-dioxygenase	Pseudomonas moorei	F7R06_02635
TrEMBL	A0A1H4IBZ0	A0A1H4IBZ0_9PSED	302	1,2-dihydroxynaphthalene dioxygenase	Pseudomonas frederiksbergensis	PFAS1_28630
TrEMBL	A0A1H0UNC8	A0A1H0UNC8_9PSED	287	2,3-dihydroxy-p-cumate/2,3-dihydroxybenzoate 3,4-dioxygenase	Pseudomonas reinekei	BVK86_00425
TrEMBL	A0A158CJ32	A0A158CJ32_9BURK	287	Biphenyl 2,3-dioxygenase	Caballeronia catudaia	AWB75_05177
TrEMBL	A0A5E4U397	A0A5E4U397_9BURK	287	Iron-dependent extradiol dioxygenase	Pandoraea aquatica	hsaC
TrEMBL	A0A5B9YKF1	A0A5B9YKF1_9SPHN	296	Glyoxalase/bleomycin resistance/extradiol dioxygenase family protein	Sphingomonas sp. C8-2	EIK56_03275
TrEMBL	A0A653VSP3	A0A653VSP3_9BRAD	285	2,3-dihydroxy-p-cumate/2,3-dihydroxybenzoate 3,4-dioxygenase	Bosea sp. 62	BOSE62_30092
TrEMBL	A0A225MKE4	A0A225MKE4_9BURK	287	Glyoxalase/bleomycin resistance/extradiol dioxygenase family protein	Candidimonas nitroreducens	CEY11_08125
TrEMBL	A0A6N4I6P9	A0A6N4I6P9_PSEAI	302	2,3-dihydroxybiphenyl 1,2-dioxygenase	Pseudomonas aeruginosa	IPC582_30800
TrEMBL	A0A5E4RJ53	A0A5E4RJ53_9BURK	287	Iron-dependent extradiol dioxygenase	Pandoraea nosoerga	hsaC
TrEMBL	A0A0B4XNC8	A0A0B4XNC8_9GAMM	285	Glyoxalase/bleomycin resistance protein/dioxygenase superfamily protein 8	Alcanivorax pacificus W11-5	S7S_06980
TrEMBL	A0A2A4W769	A0A2A4W769_9GAMM	298	Biphenyl-2,3-diol 1,2-dioxygenase	Piscirickettsiaceae bacterium	bphC
TrEMBL	A0A1H7XLP8	A0A1H7XLP8_9BRAD	285	2,3-dihydroxy-p-cumate/2,3-dihydroxybenzoate 3,4-dioxygenase	Bosea lupini	SAMN04515666_11053
TrEMBL	W6VQP6	W6VQP6_PSESZ	287	Glyoxalase/bleomycin resistance protein/dioxygenase	Pseudomonas sp. (strain GM41(2012))	PMI27_001480
TrEMBL	A0A171KRR9	A0A171KRR9_9BURK	287	Bleomycin resistance protein	Kerstersia gyiorum	AAV32_10350
TrEMBL	A0A4V2EZK0	A0A4V2EZK0_9BURK	287	2,3-dihydroxy-p-cumate/2,3-dihydroxybenzoate 3,4-dioxygenase	Kerstersia gyiorum	EV679_2919
TrEMBL	A0A1Y5L941	A0A1Y5L941_9NOCA	299	Biphenyl-2,3-diol 1,2-dioxygenase	Rhodococcus sp. NCIMB 12038	CA951_26240
TrEMBL	A0A136H1Y6	A0A136H1Y6_9GAMM	298	2,3-dihydroxybiphenyl 1,2-dioxygenase	Cycloclasticus sp. Phe_18	AXW16_06115
TrEMBL	A0A1H6NK83	A0A1H6NK83_9BURK	304	2,3-dihydroxy-p-cumate/2,3-dihydroxybenzoate 3,4-dioxygenase	Paraburkholderia hospita	SAMN05192544_102733
TrEMBL	A0A1H6NJ63	A0A1H6NJ63_9BURK	287	2,3-dihydroxy-p-cumate/2,3-dihydroxybenzoate 3,4-dioxygenase	Paraburkholderia hospita	SAMN05192544_102699
TrEMBL	A0A1H6II40	A0A1H6II40_9BURK	287	2,3-dihydroxy-p-cumate/2,3-dihydroxybenzoate 3,4-dioxygenase	Paraburkholderia hospita	SAMN05192544_1002312
TrEMBL	A0A244DZW8	A0A244DZW8_9BURK	287	Glyoxalase	Paraburkholderia hospita	CA603_01945
TrEMBL	A0A059G3K8	A0A059G3K8_9RHOB	299	Bleomycin resistance protein	Hyphomonas oceanitis SCH89	HOC_16775
TrEMBL	A0A318XA74	A0A318XA74_9BRAD	285	2,3-dihydroxy-p-cumate/2,3-dihydroxybenzoate 3,4-dioxygenase	Bosea sp. CF476	C7490_102170
TrEMBL	A0A2N7XAF2	A0A2N7XAF2_9BURK	287	Glyoxalase/bleomycin resistance/extradiol dioxygenase family protein	Trinickia symbiotica	C0Z20_01600
TrEMBL	A0A0Q8RFQ8	A0A0Q8RFQ8_9SPHN	298	Uncharacterized protein	Sphingomonas sp. Root720	ASE22_03390
TrEMBL	A0A2A8HPT7	A0A2A8HPT7_9SPHN	299	Biphenyl-2,3-diol 1,2-dioxygenase	Novosphingobium sp. PC22D	B2G71_19925
TrEMBL	F8GVA4	F8GVA4_CUPNN	288	Glyoxalase/bleomycin resistance protein/dioxygenase superfamily protein 8	Cupriavidus necator (strain ATCC 43291 / DSM 13513 / N-1)	CNE_BB1p12030
TrEMBL	A0A5E4S8W5	A0A5E4S8W5_9BURK	287	Iron-dependent extradiol dioxygenase	Pandoraea terrigena	hsaC
TrEMBL	A0A2T5SQE1	A0A2T5SQE1_9PSED	287	2,3-dihydroxy-p-cumate/2,3-dihydroxybenzoate 3,4-dioxygenase	Pseudomonas sp. GV041	C8K57_104134
TrEMBL	F8GW41	F8GW41_CUPNN	288	Glyoxalase/bleomycin resistance protein/dioxygenase superfamily protein 8	Cupriavidus necator (strain ATCC 43291 / DSM 13513 / N-1)	CNE_BB1p13310
TrEMBL	A0A2K0Y9C6	A0A2K0Y9C6_9SPHN	299	2,3-dihydroxybiphenyl 1,2-dioxygenase	Sphingobium sp. SA916	A8G00_11925
TrEMBL	A0A1I7IK09	A0A1I7IK09_9BURK	287	2,3-dihydroxy-p-cumate/2,3-dihydroxybenzoate 3,4-dioxygenase	Polaromonas sp. YR568	SAMN05216350_104228
TrEMBL	A0A0D1P7J2	A0A0D1P7J2_BRAEL	286	Bleomycin resistance protein	Bradyrhizobium elkanii	QU41_14945
TrEMBL	A0A399R8N1	A0A399R8N1_9RHOB	295	2,3-dihydroxybiphenyl 1,2-dioxygenase	Henriciella sp. JN25	D1223_18050
TrEMBL	S6JV70	S6JV70_PSEST	302	1,2-dihydroxynaphthalene dioxygenase	Pseudomonas stutzeri B1SMN1	B382_12234
TrEMBL	A0A010SZM2	A0A010SZM2_PSEFL	302	Naphthalene 1,2-dioxygenase	Pseudomonas fluorescens HK44	HK44_029105
TrEMBL	A0A4Q1VPP1	A0A4Q1VPP1_9BRAD	284	Glyoxalase/bleomycin resistance/extradiol dioxygenase family protein	Bradyrhizobium betae	B5V03_02025
TrEMBL	A0A653AXI9	A0A653AXI9_PSEOL	287	Bleomycin resistance protein	Pseudomonas oleovorans	POT9AD_0072
TrEMBL	T1XA04	T1XA04_VARPD	295	Putative 2,3-dihydroxy-p-cumate-3,4-dioxygenase CmtC	Variovorax paradoxus B4	cmtC
TrEMBL	A0A359DBE9	A0A359DBE9_PSESP	285	Oxidoreductase	Pseudomonas sp.	DEH10_13465
TrEMBL	A0A4R5J7L3	A0A4R5J7L3_9BURK	287	Glyoxalase/bleomycin resistance/extradiol dioxygenase family protein	Cupriavidus sp. L7L	E1J61_15970
TrEMBL	A0A0S9KPR8	A0A0S9KPR8_9BURK	289	Uncharacterized protein	Pseudorhodoferax sp. Leaf265	ASF45_19540
TrEMBL	A0A3C0JHB6	A0A3C0JHB6_9GAMM	298	Biphenyl-2,3-diol 1,2-dioxygenase	Methylococcaceae bacterium	bphC
TrEMBL	A0A1Y5ESX1	A0A1Y5ESX1_9GAMM	298	2,3-dihydroxybiphenyl 1,2-dioxygenase	Cycloclasticus sp. 44_32_T64	A9Q85_07140
TrEMBL	A0A1Y5EZ93	A0A1Y5EZ93_9GAMM	298	2,3-dihydroxybiphenyl 1,2-dioxygenase	Cycloclasticus sp. 44_32_T64	A9Q85_02435
TrEMBL	A0A5N3YLR9	A0A5N3YLR9_CASDE	286	Glyoxalase/bleomycin resistance/extradiol dioxygenase family protein	Castellaniella defragrans	F7Q88_05485
TrEMBL	A0A5N3YLZ9	A0A5N3YLZ9_CASDE	287	Glyoxalase/bleomycin resistance/extradiol dioxygenase family protein	Castellaniella defragrans	F7Q88_05480
TrEMBL	A0A315EGV7	A0A315EGV7_9BURK	286	Uncharacterized protein	Limnohabitans sp. Rim8	B9Z36_09555
TrEMBL	A0A2N8CMJ6	A0A2N8CMJ6_9PSED	287	Glyoxalase/bleomycin resistance/extradiol dioxygenase family protein	Pseudomonas sp. FW104-R4	C1X65_20890
TrEMBL	A0A0F2RK34	A0A0F2RK34_9RHOB	299	Naphthalene 1,2-dioxygenase	Hyphomonas sp. BRH_c22	VR74_05760
TrEMBL	A0A2K1FDJ5	A0A2K1FDJ5_9PSED	287	Glyoxalase/bleomycin resistance/extradiol dioxygenase family protein	Pseudomonas gingeri NCPPB 3146 = LMG 5327	CCU68_20900
TrEMBL	A0A1G7FAQ3	A0A1G7FAQ3_9BURK	289	2,3-dihydroxy-p-cumate/2,3-dihydroxybenzoate 3,4-dioxygenase	Variovorax sp. CF079	SAMN05444679_12962
TrEMBL	A0A5E4SYE1	A0A5E4SYE1_9BURK	287	Iron-dependent extradiol dioxygenase	Pandoraea morbifera	hsaC
TrEMBL	A0A0M3AMN5	A0A0M3AMN5_9SPHN	299	Naphthalene 1,2-dioxygenase	Sphingobium chungbukense	YP76_23530
TrEMBL	A0A5E4TRK7	A0A5E4TRK7_9BURK	287	Iron-dependent extradiol dioxygenase	Pandoraea fibrosis	hsaC
TrEMBL	A0A3D3S5U7	A0A3D3S5U7_9GAMM	302	Biphenyl-2,3-diol 1,2-dioxygenase	Gammaproteobacteria bacterium	bphC
TrEMBL	A0A496X7G3	A0A496X7G3_9GAMM	285	Oxidoreductase	Gammaproteobacteria bacterium	DRR42_08765
TrEMBL	A0A1A9NGH0	A0A1A9NGH0_9BURK	287	Glyoxalase	Paraburkholderia ginsengiterrae	A6V37_14700
TrEMBL	A0A127K467	A0A127K467_9RHOO	285	Bleomycin resistance protein	Thauera humireducens	AC731_007265
TrEMBL	A0A2S8UZ13	A0A2S8UZ13_9BURK	287	Glyoxalase/bleomycin resistance/extradiol dioxygenase family protein	Achromobacter sp. MYb9	CQ050_27105
TrEMBL	A0A2E5FAD3	A0A2E5FAD3_9GAMM	298	Biphenyl-2,3-diol 1,2-dioxygenase	Cycloclasticus sp.	bphC
TrEMBL	A0A1T5G5A3	A0A1T5G5A3_9SPHN	296	2,3-dihydroxy-p-cumate/2,3-dihydroxybenzoate 3,4-dioxygenase	Sphingomonas histidinilytica	SAMN06295920_11211
TrEMBL	A0A095BLY2	A0A095BLY2_9SPHN	299	Biphenyl-2,3-diol 1,2-dioxygenase	Sphingopyxis sp. LC363	bphC
TrEMBL	A0A4U6PBG8	A0A4U6PBG8_9SPHN	299	2,3-dihydroxybiphenyl 1,2-dioxygenase	Sphingobium sp. MP9-4	A0U87_10015
TrEMBL	A0A2S9MA29	A0A2S9MA29_9BURK	302	2,3-dihydroxybiphenyl 1,2-dioxygenase	Burkholderia multivorans	C6Q15_29220
TrEMBL	A0A6C0TZY8	A0A6C0TZY8_9GAMM	300	Uncharacterized protein	Kineobactrum sp. M2	G3T16_05395
TrEMBL	A0A4R0XNW5	A0A4R0XNW5_9BURK	287	Glyoxalase	Paraburkholderia steynii	BZM27_07630
TrEMBL	A0A1F4ANR0	A0A1F4ANR0_9PROT	294	Uncharacterized protein	Betaproteobacteria bacterium RIFCSPLOWO2_02_FULL_65_20	A3H33_06485
TrEMBL	A0A1E4J8E2	A0A1E4J8E2_9BURK	304	2,3-dihydroxybiphenyl 1,2-dioxygenase	Variovorax sp. SCN 67-85	ABS94_02595
TrEMBL	Q8XRG6	Q8XRG6_RALSO	288	Probable 2,3-dihydroxy-p-cumate-3,4-dioxygenase oxidoreductase protein	Ralstonia solanacearum (strain GMI1000)	cmtC
TrEMBL	A0A1F4H372	A0A1F4H372_9PROT	301	Uncharacterized protein	Betaproteobacteria bacterium RIFCSPLOWO2_12_FULL_66_14	A3G27_17555
TrEMBL	A0A4Y8MK74	A0A4Y8MK74_9BURK	288	Oxidoreductase	Paraburkholderia dipogonis	E2553_41425
TrEMBL	A0A315C4Z2	A0A315C4Z2_9BURK	289	Glyoxalase/bleomycin resistance/extradiol dioxygenase family protein	Limnohabitans sp. JirII-29	B9Z39_09675
TrEMBL	A0A158K2M5	A0A158K2M5_9BURK	304	Glyoxalase/bleomycin resistance protein/dioxygenase	Caballeronia choica	AWB68_04771
TrEMBL	A0A101JVN6	A0A101JVN6_9BRAD	285	Bleomycin resistance protein	Bosea sp. WAO	DK26_27415
TrEMBL	A0A6J5FUA0	A0A6J5FUA0_9BURK	287	Iron-dependent extradiol dioxygenase	Paraburkholderia caffeinilytica	hsaC_2
TrEMBL	A0A4Q0R2N0	A0A4Q0R2N0_9BRAD	286	Glyoxalase/bleomycin resistance/extradiol dioxygenase family protein	Bradyrhizobium vignae	EAV90_10055
TrEMBL	J2ZRY3	J2ZRY3_9PSED	287	Putative ring-cleavage extradiol dioxygenase	Pseudomonas sp. GM48	PMI28_03349
TrEMBL	A0A0Q7YX39	A0A0Q7YX39_9SPHN	297	Uncharacterized protein	Sphingopyxis sp. Root1497	ASD67_17275
TrEMBL	A0A2C8Z6W6	A0A2C8Z6W6_9BURK	287	Catechol-2,3-dioxygenase	Burkholderia sp. OK233	SAMN05446635_1580
TrEMBL	A0A1Q3XKL2	A0A1Q3XKL2_9BURK	287	Bleomycin resistance protein	Burkholderiales bacterium 67-32	BGO71_08040
TrEMBL	A0A223H9M3	A0A223H9M3_9RALS	288	Oxidoreductase	Ralstonia pseudosolanacearum	CDC45_22055
TrEMBL	A0A2R7MDT4	A0A2R7MDT4_9BURK	288	Glyoxalase/bleomycin resistance/extradiol dioxygenase family protein	Acidovorax sp. HMWF029	DBR12_10310
TrEMBL	A0A5E4Z3U3	A0A5E4Z3U3_9BURK	287	Iron-dependent extradiol dioxygenase	Pandoraea capi	hsaC
TrEMBL	A0A6L4B9T5	A0A6L4B9T5_9RHOO	286	Glyoxalase/bleomycin resistance/extradiol dioxygenase family protein	Zoogloea sp.	F9K15_06555
TrEMBL	A0A6P1I8S9	A0A6P1I8S9_9NOCA	305	1,2-dihydroxynaphthalene dioxygenase	Rhodococcus sp. WAY2	etbC
TrEMBL	A0A2C9B4N5	A0A2C9B4N5_9BURK	287	Glyoxalase/Bleomycin resistance protein/Dioxygenase superfamily protein	Burkholderia sp. YR290	SAMN05446935_9761
TrEMBL	A0A5E5NZS1	A0A5E5NZS1_9BURK	287	Iron-dependent extradiol dioxygenase	Pandoraea apista	hsaC
TrEMBL	A0A418YP05	A0A418YP05_9SPHN	299	Biphenyl-2,3-diol 1,2-dioxygenase	Sphingobium sp. EO9	bphC
TrEMBL	S5TIY5	S5TIY5_9GAMM	298	Naphthalene 1,2-dioxygenase	Cycloclasticus zancles 78-ME	CYCME_2542
TrEMBL	A0A5E4VPU1	A0A5E4VPU1_9BURK	287	Iron-dependent extradiol dioxygenase	Pandoraea pneumonica	hsaC
TrEMBL	A0A160FQ17	A0A160FQ17_9BURK	287	Bleomycin resistance protein	Burkholderia sp. OLGA172	AYM40_21210
TrEMBL	W0V0S6	W0V0S6_9BURK	287	Glyoxalase/Bleomycin resistance /Dioxygenase superfamily protein	Janthinobacterium agaricidamnosum NBRC 102515 = DSM 9628	GJA_239
TrEMBL	A0A2W6T4B8	A0A2W6T4B8_9RHIZ	285	Glyoxalase/bleomycin resistance/extradiol dioxygenase family protein	Shinella sp.	DI589_24340
TrEMBL	A0A347EMT0	A0A347EMT0_RALSL	288	Glyoxalase/bleomycin resistance/extradiol dioxygenase family protein	Ralstonia solanacearum	CJO80_22930
TrEMBL	A0A420A2H9	A0A420A2H9_9BURK	296	2,3-dihydroxy-p-cumate/2,3-dihydroxybenzoate 3,4-dioxygenase	Paraburkholderia sp. BL23I1N1	B0G76_4973
TrEMBL	A0A0C5RR92	A0A0C5RR92_PSEPU	287	Bleomycin resistance protein	Pseudomonas putida S13.1.2	N805_07800
TrEMBL	A0A2M6VQG5	A0A2M6VQG5_9BURK	289	Glyoxalase/bleomycin resistance/extradiol dioxygenase family protein	Limnohabitans sp. JirII-31	B9Z41_02055
TrEMBL	A0A127ENC0	A0A127ENC0_9RHIZ	285	Ring-cleavage extradiol dioxygenase	Rhodoplanes sp. Z2-YC6860	RHPLAN_03130
TrEMBL	A0A418WJB0	A0A418WJB0_9PROT	285	Glyoxalase/bleomycin resistance/extradiol dioxygenase family protein	Oleomonas sp. K1W22B-8	D3874_22370
TrEMBL	W1S5C5	W1S5C5_9SPHN	299	Naphthalene 1,2-dioxygenase	Sphingobium sp. C100	C100_06160
TrEMBL	J0KBG1	J0KBG1_9BURK	288	Putative ring-cleavage extradiol dioxygenase	Acidovorax sp. CF316	PMI14_07126
TrEMBL	F6AQ96	F6AQ96_DELSC	302	Biphenyl-2,3-diol 1,2-dioxygenase	Delftia sp. (strain Cs1-4)	DelCs14_1754
TrEMBL	A0A158I642	A0A158I642_9BURK	287	Glyoxalase/bleomycin resistance protein/dioxygenase	Caballeronia cordobensis	AWB70_04288
TrEMBL	A0A0R3LZP2	A0A0R3LZP2_9BRAD	286	Bleomycin resistance protein	Bradyrhizobium jicamae	CQ12_04880
TrEMBL	A0A0W1ES84	A0A0W1ES84_9SPHN	299	2,3-dihydroxybiphenyl 1,2-dioxygenase	Sphingopyxis sp. H038	ATE68_16525
TrEMBL	A0A240TPR3	A0A240TPR3_9BURK	302	2,3-dihydroxybiphenyl 1,2-dioxygenase	Acidovorax carolinensis	CBP33_05360
TrEMBL	A0A5D9AI04	A0A5D9AI04_9BURK	302	2,3-dihydroxybiphenyl 1,2-dioxygenase	Comamonas thiooxydans	FZC30_23295
TrEMBL	A0A0B8ZC26	A0A0B8ZC26_9SPHN	299	Bleomycin resistance protein	Novosphingobium subterraneum	NJ75_03630
TrEMBL	A0A0U2J0W8	A0A0U2J0W8_9BURK	287	Bleomycin resistance protein	Pandoraea norimbergensis	AT302_11550
TrEMBL	A0A366HCG1	A0A366HCG1_9BURK	287	2,3-dihydroxy-p-cumate/2,3-dihydroxybenzoate 3,4-dioxygenase	Eoetvoesia caeni	DFR37_106190
TrEMBL	J2TL03	J2TL03_9PSED	287	Putative ring-cleavage extradiol dioxygenase	Pseudomonas sp. GM55	PMI31_02281
TrEMBL	A0A1I1R1K8	A0A1I1R1K8_9BRAD	285	2,3-dihydroxy-p-cumate/2,3-dihydroxybenzoate 3,4-dioxygenase	Bosea sp. DSM 18164	SAMN05428997_12344
TrEMBL	J2VC11	J2VC11_9PSED	287	Putative ring-cleavage extradiol dioxygenase	Pseudomonas sp. GM74	PMI34_00086
TrEMBL	A0A2E8YTD0	A0A2E8YTD0_9PROT	284	Glyoxalase/bleomycin resistance/extradiol dioxygenase family protein	Rhodospirillales bacterium	CMM83_07555
TrEMBL	A0A5E5BKS6	A0A5E5BKS6_9BURK	287	Iron-dependent extradiol dioxygenase	Pandoraea bronchicola	hsaC
TrEMBL	A0A3M6Q4C7	A0A3M6Q4C7_9GAMM	285	Oxidoreductase	Pseudoxanthomonas spadix	D9R12_03645
TrEMBL	A0A0A1YPD5	A0A0A1YPD5_9PSED	285	Oxidoreductase	Pseudomonas taeanensis MS-3	TMS3_0107670
TrEMBL	N6X5T6	N6X5T6_9RHOO	285	Oxidoreductase	Thauera sp. 63	C664_12250
TrEMBL	A0A059L4N5	A0A059L4N5_9PSED	287	Bleomycin resistance protein	Pseudomonas mandelii PD30	V466_11140
TrEMBL	A0A4Q1V7R7	A0A4Q1V7R7_9BRAD	285	Glyoxalase/bleomycin resistance/extradiol dioxygenase family protein	Bosea sp. Tri-44	B6S44_26610
TrEMBL	A0A498RY41	A0A498RY41_9BURK	302	1,2-dihydroxynaphthalene dioxygenase	Burkholderia stabilis	BSTAB16_6594
TrEMBL	A0A2S8B7V4	A0A2S8B7V4_9SPHN	299	Biphenyl-2,3-diol 1,2-dioxygenase	Sphingopyxis lindanitolerans	bphC
TrEMBL	A0A2U1CL81	A0A2U1CL81_9BURK	287	2,3-dihydroxy-p-cumate/2,3-dihydroxybenzoate 3,4-dioxygenase	Pusillimonas noertemannii	C7440_2482
TrEMBL	A0A327JJU1	A0A327JJU1_9RHIZ	286	Glyoxalase/bleomycin resistance/extradiol dioxygenase family protein	Rhodobium orientis	CH339_17090
TrEMBL	A0A367PLG6	A0A367PLG6_CUPNE	288	Glyoxalase/bleomycin resistance/extradiol dioxygenase family protein	Cupriavidus necator	DDK22_10855
TrEMBL	J2XR13	J2XR13_9PSED	287	Putative ring-cleavage extradiol dioxygenase	Pseudomonas sp. GM78	PMI35_00730
TrEMBL	A0A1F4DUE1	A0A1F4DUE1_9PROT	294	Bleomycin resistance protein	Betaproteobacteria bacterium RIFCSPLOWO2_12_FULL_63_13	A3G25_13205
TrEMBL	A0A5N7RM60	A0A5N7RM60_9BURK	287	Glyoxalase/bleomycin resistance/extradiol dioxygenase family protein	Alcaligenaceae bacterium SAGV5	E2I21_04590
TrEMBL	B9JMM7	B9JMM7_AGRRK	284	Glyoxalase/bleomycin resistance protein/dioxygenase	Agrobacterium radiobacter (strain K84 / ATCC BAA-868)	Arad_7268
TrEMBL	A0A0P0RMJ4	A0A0P0RMJ4_9BURK	287	2,3-dihydroxy-p-cumate-3,4-dioxygenase	Paraburkholderia caribensis MBA4	K788_0001492
TrEMBL	A0A5E5AU17	A0A5E5AU17_9BURK	287	Iron-dependent extradiol dioxygenase	Pandoraea sputorum	hsaC
TrEMBL	A0A2N5CDW4	A0A2N5CDW4_9BURK	288	Glyoxalase/bleomycin resistance/extradiol dioxygenase family protein	Cupriavidus pauculus	CYJ10_12310
TrEMBL	A0A3D9Z4R4	A0A3D9Z4R4_9PSED	287	2,3-dihydroxy-p-cumate/2,3-dihydroxybenzoate 3,4-dioxygenase	Pseudomonas sp. GV088	C7526_104136
TrEMBL	A0A3A1YV32	A0A3A1YV32_9BURK	286	Glyoxalase/bleomycin resistance/extradiol dioxygenase family protein	Pusillimonas sp. L52-1-41	CJP73_09520
TrEMBL	J2WLU2	J2WLU2_9PSED	287	Putative ring-cleavage extradiol dioxygenase	Pseudomonas sp. GM18	PMI21_02745
TrEMBL	A0A197BUZ2	A0A197BUZ2_9SPHN	299	2,3-dihydroxybiphenyl 1,2-dioxygenase	Sphingobium sp. 20006FA	A8O16_16190
TrEMBL	A0A270BDN0	A0A270BDN0_9SPHN	301	2,3-dihydroxybiphenyl 1,2-dioxygenase	Sphingopyxis sp. GW247-27LB	CD928_06650
TrEMBL	A0A378YSW3	A0A378YSW3_9BURK	287	Iron-dependent extradiol dioxygenase	Pandoraea pnomenusa	hsaC
TrEMBL	A0A4Q1U3B6	A0A4Q1U3B6_9BRAD	285	Glyoxalase/bleomycin resistance/extradiol dioxygenase family protein	Bosea sp. Tri-39	B5U98_05355
TrEMBL	A0A518QYI4	A0A518QYI4_9BURK	287	Glyoxalase/bleomycin resistance/extradiol dioxygenase family protein	Pandoraea pnomenusa	FP568_02585
TrEMBL	A0A3G8GNJ0	A0A3G8GNJ0_9BURK	287	Glyoxalase/bleomycin resistance/extradiol dioxygenase family protein	Pigmentiphaga sp. H8	EGT29_19365
TrEMBL	A0A2K8YHM9	A0A2K8YHM9_9BRAD	286	Glyoxalase/bleomycin resistance/extradiol dioxygenase family protein	Bradyrhizobium sp. SK17	CWS35_25095
TrEMBL	A0A3S9B8J9	A0A3S9B8J9_9RHIZ	284	Glyoxalase/bleomycin resistance/extradiol dioxygenase family protein	Georhizobium profundi	D5400_20425
TrEMBL	A0A0Q8Q6P6	A0A0Q8Q6P6_9SPHN	299	Uncharacterized protein	Sphingomonas sp. Root710	ASE00_15345
TrEMBL	A0A0H3WX11	A0A0H3WX11_9BURK	287	Uncharacterized protein	Pandoraea faecigallinarum	AB870_14520
TrEMBL	A0A1F3YNE8	A0A1F3YNE8_9PROT	294	Uncharacterized protein	Betaproteobacteria bacterium RBG_16_64_18	A2V78_11900
TrEMBL	A0A246JJF8	A0A246JJF8_9SPHN	299	Biphenyl-2,3-diol 1,2-dioxygenase	Sphingopyxis bauzanensis	bphC
TrEMBL	A0A013VDI7	A0A013VDI7_9SPHN	299	Naphthalene 1,2-dioxygenase	Sphingobium sp. Ant17	BF95_26305
TrEMBL	I2ICM1	I2ICM1_9BURK	302	Glyoxalase/Bleomycin resistance protein/Dioxygenase superfamily	Burkholderia sp. Ch1-1	BCh11DRAFT_03885
TrEMBL	A0A0M7KB16	A0A0M7KB16_9BURK	287	Iron-dependent extradiol dioxygenase	Achromobacter sp.	hsaC
TrEMBL	A0A4Q4IT90	A0A4Q4IT90_SPHSA	299	Biphenyl-2,3-diol 1,2-dioxygenase	Sphingobium fuliginis (strain ATCC 27551)	bphC
TrEMBL	A0A2D8B3Y8	A0A2D8B3Y8_9BURK	286	Glyoxalase/bleomycin resistance/extradiol dioxygenase family protein	Alcaligenaceae bacterium	CL536_01845
TrEMBL	A0A1E3LS69	A0A1E3LS69_9BURK	287	Bleomycin resistance protein	Pandoraea sp. ISTKB	A9762_01405
TrEMBL	A0A5E4ZV85	A0A5E4ZV85_9BURK	287	Iron-dependent extradiol dioxygenase	Pandoraea captiosa	hsaC
TrEMBL	A0A5E4RUT1	A0A5E4RUT1_9BURK	287	Iron-dependent extradiol dioxygenase	Pandoraea communis	hsaC
TrEMBL	A0A5E4RM70	A0A5E4RM70_9BURK	287	Iron-dependent extradiol dioxygenase	Pandoraea communis	hsaC
TrEMBL	J8VV45	J8VV45_9SPHN	299	Dihydroxy naphthalene/biphenyl dioxygenase	Sphingomonas sp. LH128	LH128_03229
TrEMBL	A0A522G9B1	A0A522G9B1_9BURK	287	Glyoxalase/bleomycin resistance/extradiol dioxygenase family protein	Burkholderiaceae bacterium	EPN76_14230
TrEMBL	A0A1C2JYE5	A0A1C2JYE5_9PSED	302	2,3-dihydroxybiphenyl 1,2-dioxygenase	Pseudomonas sp. K35	BCV62_17780
TrEMBL	J3FX09	J3FX09_9PSED	287	Putative ring-cleavage extradiol dioxygenase	Pseudomonas sp. GM33	PMI26_01185
TrEMBL	A0A6N7F9X1	A0A6N7F9X1_9PROT	284	Uncharacterized protein	Alphaproteobacteria bacterium	GEU92_03855
TrEMBL	A0A1E3ZFR1	A0A1E3ZFR1_9BORD	287	Bleomycin resistance protein	Bordetella sp. SCN 67-23	ABS43_10840
TrEMBL	A0A3D8K1A0	A0A3D8K1A0_9BURK	287	Oxidoreductase	Paraburkholderia sp. DHOM06	DWV00_11535
TrEMBL	A0A537UBD3	A0A537UBD3_9PROT	287	Glyoxalase/bleomycin resistance/extradiol dioxygenase family protein	Alphaproteobacteria bacterium	E6G71_18215
TrEMBL	A0A537VVI2	A0A537VVI2_9PROT	285	Glyoxalase/bleomycin resistance/extradiol dioxygenase family protein	Alphaproteobacteria bacterium	E6G75_01290
TrEMBL	A0A2E7I0N0	A0A2E7I0N0_9PROT	288	Glyoxalase/bleomycin resistance/extradiol dioxygenase family protein	Alphaproteobacteria bacterium	CL573_00100
TrEMBL	A0A3M1G1W4	A0A3M1G1W4_9PROT	285	Glyoxalase/bleomycin resistance/extradiol dioxygenase family protein	Alphaproteobacteria bacterium	D6782_10350
TrEMBL	A0A6N7K161	A0A6N7K161_9GAMM	285	Glyoxalase/bleomycin resistance/extradiol dioxygenase family protein	Stenotrophomonas sp. MYb238	CQ393_11105
TrEMBL	J4YSD9	J4YSD9_9BURK	287	Glyoxalase/bleomycin resistance protein/dioxygenase superfamily protein 8	Achromobacter marplatensis	QWC_10916
TrEMBL	J2RPP0	J2RPP0_9PSED	287	Putative ring-cleavage extradiol dioxygenase	Pseudomonas sp. GM49	PMI29_04955
TrEMBL	A0A2M8QJ14	A0A2M8QJ14_9SPHN	301	Glyoxalase/bleomycin resistance/extradiol dioxygenase family protein	Sphingobium sp. LB126	CAF53_22760
TrEMBL	A0A366G9B7	A0A366G9B7_9BURK	287	2,3-dihydroxy-p-cumate/2,3-dihydroxybenzoate 3,4-dioxygenase	Achromobacter marplatensis	DFP87_10115
TrEMBL	A0A1M7S9B4	A0A1M7S9B4_9SPHN	299	2,3-dihydroxyethylbenzene 1,2-dioxygenase	Porphyrobacter sanguineus	SAMN02745193_01229
TrEMBL	A0A5E4YUN8	A0A5E4YUN8_9BURK	302	Biphenyl 2,3-dioxygenase	Pandoraea cepalis	PCE31106_04733
TrEMBL	A0A6N4U1V2	A0A6N4U1V2_9BURK	297	Biphenyl-2,3-diol 1,2-dioxygenase	Burkholderia sp. THE68	BTHE68_57010
TrEMBL	A0A427PZQ2	A0A427PZQ2_PSEPU	287	Glyoxalase/bleomycin resistance/extradiol dioxygenase family protein	Pseudomonas putida	EGT09_02010
TrEMBL	A0A1E4MB86	A0A1E4MB86_9SPHN	299	Biphenyl-2,3-diol 1,2-dioxygenase	Novosphingobium sp. SCN 66-18	ABT11_17335
TrEMBL	A0A4Q0QR93	A0A4Q0QR93_9BRAD	286	Glyoxalase/bleomycin resistance/extradiol dioxygenase family protein	Bradyrhizobium zhanjiangense	EAS61_11925
TrEMBL	A0A261VJU7	A0A261VJU7_9BORD	287	Glyoxalase/bleomycin resistance/extradiol dioxygenase family protein	Bordetella genomosp. 2	CAL24_18720
TrEMBL	A0A0D7QIC4	A0A0D7QIC4_9BRAD	284	Bleomycin resistance protein	Bradyrhizobium sp. LTSPM299	UP10_01635
TrEMBL	A0A0G3XLJ8	A0A0G3XLJ8_9SPHN	299	Naphthalene 1,2-dioxygenase	Croceicoccus naphthovorans	AB433_18185
TrEMBL	A0A0G3XI34	A0A0G3XI34_9SPHN	302	Naphthalene 1,2-dioxygenase	Croceicoccus naphthovorans	AB433_10430
TrEMBL	A0A0D7Q086	A0A0D7Q086_9BRAD	286	Bleomycin resistance protein	Bradyrhizobium sp. LTSPM299	UP10_37395
TrEMBL	A0A2H5DSH7	A0A2H5DSH7_9NEIS	287	Glyoxalase/bleomycin resistance/extradiol dioxygenase family protein	Chromobacterium sp. ATCC 53434	CXB49_03825
TrEMBL	A0A0F5PEV9	A0A0F5PEV9_9SPHN	299	Uncharacterized protein	Sphingomonas sp. SRS2	WP12_05930
TrEMBL	A0A022GSF1	A0A022GSF1_9BURK	288	Bleomycin resistance protein	Cupriavidus sp. SK-4	CF68_33690
TrEMBL	Q6XUJ3	Q6XUJ3_PSEPU	302	1,2-dihydroxy-naphthalene dioxygenase	Pseudomonas putida ND6	nahC
TrEMBL	A0A6I5WWC8	A0A6I5WWC8_9SPHN	299	Biphenyl-2,3-diol 1,2-dioxygenase	Novosphingobium sp. Gsoil 351	bphC
TrEMBL	A0A1M7FZ95	A0A1M7FZ95_9BRAD	286	2,3-dihydroxy-p-cumate/2,3-dihydroxybenzoate 3,4-dioxygenase	Bradyrhizobium lablabi	SAMN05444171_6356
TrEMBL	A0A0R3N7I5	A0A0R3N7I5_9BRAD	286	Bleomycin resistance protein	Bradyrhizobium lablabi	CQ14_19820
TrEMBL	A0A2H9VG50	A0A2H9VG50_9BRAD	286	2,3-dihydroxy-p-cumate/2,3-dihydroxybenzoate 3,4-dioxygenase	Bradyrhizobium lablabi	BKA76_4105
TrEMBL	A0A419ULT2	A0A419ULT2_9PSED	285	2,3-dihydroxy-p-cumate/2,3-dihydroxybenzoate 3,4-dioxygenase	Pseudomonas synxantha	BJ922_109129
TrEMBL	M4UKU8	M4UKU8_RALSL	295	2,3-dihydroxy-p-cumate-3,4-dioxygenase (CmtC)	Ralstonia solanacearum FQY_4	cmtC
TrEMBL	A0A2E4R6E5	A0A2E4R6E5_9BURK	286	Glyoxalase/bleomycin resistance/extradiol dioxygenase family protein	Pusillimonas sp.	CML18_06095
TrEMBL	A0A4D7B898	A0A4D7B898_9PROT	285	Glyoxalase/bleomycin resistance/extradiol dioxygenase family protein	Phreatobacter stygius	E8M01_24830
TrEMBL	A0A2K2G0G1	A0A2K2G0G1_9SPHN	299	2,3-dihydroxybiphenyl 1,2-dioxygenase	Novosphingobium guangzhouense	A8V01_19810
TrEMBL	A0A2D9EKE7	A0A2D9EKE7_9BURK	286	Glyoxalase/bleomycin resistance/extradiol dioxygenase family protein	Pusillimonas sp.	CML16_02110
TrEMBL	A0A5E4WZF9	A0A5E4WZF9_9BURK	287	Iron-dependent extradiol dioxygenase	Pandoraea commovens	hsaC
TrEMBL	A0A254TF90	A0A254TF90_9BURK	290	Bleomycin resistance protein	Noviherbaspirillum denitrificans	AYR66_18720
TrEMBL	A0A658UZ51	A0A658UZ51_9BURK	287	Glyoxalase/Bleomycin resistance protein/Dioxygenase superfamily protein	Burkholderia sp. CF099	SAMN05445504_7804
TrEMBL	A0A658UMF1	A0A658UMF1_9BURK	303	Catechol-2,3-dioxygenase	Burkholderia sp. CF099	SAMN05445504_3678
TrEMBL	A0A0S9MSE4	A0A0S9MSE4_9BURK	289	Uncharacterized protein	Pseudorhodoferax sp. Leaf274	ASF44_17930
TrEMBL	A0A1G7YQ66	A0A1G7YQ66_9PSED	302	1,2-dihydroxynaphthalene dioxygenase	Pseudomonas benzenivorans	SAMN05216603_10528
TrEMBL	A0A658GDE5	A0A658GDE5_9PSED	285	Oxidoreductase	Pseudomonas sp. SST3	DQ405_21700
TrEMBL	A0A0K2DCY6	A0A0K2DCY6_9RHIZ	286	Bleomycin resistance protein	Chelatococcus sp. CO-6	AL346_10030
TrEMBL	A0A437J460	A0A437J460_9SPHN	301	2,3-dihydroxybiphenyl 1,2-dioxygenase	Sphingobium algorifonticola	ENE74_15195
TrEMBL	A0A076F053	A0A076F053_RHOOP	299	Naphthalene 1,2-dioxygenase	Rhodococcus opacus	EP51_44085
TrEMBL	A0A4Q9FWC7	A0A4Q9FWC7_9RHOB	284	Glyoxalase/bleomycin resistance/extradiol dioxygenase family protein	Paracoccus subflavus	EYE42_15610
TrEMBL	A0A561CWH4	A0A561CWH4_9BURK	288	2,3-dihydroxy-p-cumate/2,3-dihydroxybenzoate 3,4-dioxygenase	Acidovorax radicis	FB546_102552
TrEMBL	A0A5E4UW14	A0A5E4UW14_9BURK	287	Iron-dependent extradiol dioxygenase	Pandoraea horticolens	hsaC
TrEMBL	A4XDU9	A4XDU9_NOVAD	299	Glyoxalase/bleomycin resistance protein/dioxygenase	Novosphingobium aromaticivorans (strain ATCC 700278 / DSM 12444 / CIP 105152 / NBRC 16084 / F199)	Saro_3865
TrEMBL	A0A125NX32	A0A125NX32_9BURK	291	1,2-dihydroxynaphthalene dioxygenase	Variovorax sp. WDL1	APY03_5545
TrEMBL	A0A2M8J1I9	A0A2M8J1I9_9RHOB	284	Glyoxalase/bleomycin resistance/extradiol dioxygenase family protein	Pseudooceanicola lipolyticus	CVM52_11000
TrEMBL	A0A0C5K9Y4	A0A0C5K9Y4_9BURK	287	Bleomycin resistance protein	Pandoraea vervacti	UC34_03370
TrEMBL	A0A061JRJ3	A0A061JRJ3_PSEST	302	Naphthalene 1,2-dioxygenase	Pseudomonas stutzeri KOS6	B597_011375
TrEMBL	A0A0W1DRD9	A0A0W1DRD9_9SPHN	291	Uncharacterized protein	Sphingopyxis sp. H050	ATE67_10530
TrEMBL	A0A0W1DXI8	A0A0W1DXI8_9SPHN	299	2,3-dihydroxybiphenyl 1,2-dioxygenase	Sphingopyxis sp. H050	ATE67_02165
TrEMBL	A0A2D4S867	A0A2D4S867_9GAMM	298	2,3-dihydroxybiphenyl 1,2-dioxygenase	Salinisphaeraceae bacterium	CMN28_01445
TrEMBL	A0A1N6IAB2	A0A1N6IAB2_9BURK	304	2,3-dihydroxy-p-cumate/2,3-dihydroxybenzoate 3,4-dioxygenase	Paraburkholderia phenazinium	SAMN05444165_1981
TrEMBL	A0A521YTJ5	A0A521YTJ5_9PROT	305	Uncharacterized protein	Betaproteobacteria bacterium	EPO20_15830
TrEMBL	A0A3G2UNA7	A0A3G2UNA7_SPHYA	299	Biphenyl-2,3-diol 1,2-dioxygenase	Sphingobium yanoikuyae	bphC
TrEMBL	A0A2W5KXZ9	A0A2W5KXZ9_VARPD	289	Glyoxalase/bleomycin resistance/extradiol dioxygenase family protein	Variovorax paradoxus	DI587_17400
TrEMBL	A0A5E4SPW1	A0A5E4SPW1_9BURK	287	Iron-dependent extradiol dioxygenase	Pandoraea iniqua	hsaC
TrEMBL	A0A095UTP1	A0A095UTP1_9BURK	287	Bleomycin resistance protein	Achromobacter sp. RTa	JL37_16970
TrEMBL	A0A508TYG3	A0A508TYG3_9BRAD	286	Iron-dependent extradiol dioxygenase	Bradyrhizobium ivorense	hsaC_3
TrEMBL	A0A3D2BT85	A0A3D2BT85_9PROT	285	Uncharacterized protein	Rhodospirillaceae bacterium	DEV64_07585
TrEMBL	A0A2E7PL81	A0A2E7PL81_9PROT	288	Glyoxalase/bleomycin resistance/extradiol dioxygenase family protein	Rhodospirillaceae bacterium	CMM26_09090
TrEMBL	A0A2D6G682	A0A2D6G682_9PROT	284	Glyoxalase/bleomycin resistance/extradiol dioxygenase family protein	Rhodospirillaceae bacterium	CMM10_19390
TrEMBL	A0A2E3ZRS1	A0A2E3ZRS1_9PROT	284	Glyoxalase/bleomycin resistance/extradiol dioxygenase family protein	Rhodospirillaceae bacterium	CMM37_12305
TrEMBL	A0A2E5V3D1	A0A2E5V3D1_9PROT	284	Glyoxalase/bleomycin resistance/extradiol dioxygenase family protein	Rhodospirillaceae bacterium	CMM53_05715
TrEMBL	A0A3D3V8A6	A0A3D3V8A6_9PROT	288	Glyoxalase/bleomycin resistance/extradiol dioxygenase family protein	Rhodospirillaceae bacterium	DIT35_00345
TrEMBL	A0A2E6GQG6	A0A2E6GQG6_9PROT	284	Glyoxalase/bleomycin resistance/extradiol dioxygenase family protein	Rhodospirillaceae bacterium	CMM52_12955
TrEMBL	A0A520NPI2	A0A520NPI2_9PROT	285	Uncharacterized protein	Rhodospirillaceae bacterium	EVA87_13095
TrEMBL	A0A2E3K6Y8	A0A2E3K6Y8_9PROT	284	Glyoxalase/bleomycin resistance/extradiol dioxygenase family protein	Rhodospirillaceae bacterium	CMM44_06955
TrEMBL	A0A2E7QYX4	A0A2E7QYX4_9PROT	284	Glyoxalase/bleomycin resistance/extradiol dioxygenase family protein	Rhodospirillaceae bacterium	CMM75_08545
TrEMBL	A0A0Q8TC46	A0A0Q8TC46_9BURK	288	Bleomycin resistance protein	Acidovorax sp. Root217	ASE31_13500
TrEMBL	A0A2E7QFG0	A0A2E7QFG0_9PROT	286	Glyoxalase/bleomycin resistance/extradiol dioxygenase family protein	Rhodospirillaceae bacterium	CMM74_07495
TrEMBL	A0A2E3XC78	A0A2E3XC78_9PROT	286	Glyoxalase/bleomycin resistance/extradiol dioxygenase family protein	Rhodospirillaceae bacterium	CMM38_01370
TrEMBL	A0A208XVW1	A0A208XVW1_9BURK	287	Glyoxalase/bleomycin resistance/extradiol dioxygenase family protein	Pigmentiphaga sp. NML030171	CDO46_22270
TrEMBL	A0A3C0KHZ8	A0A3C0KHZ8_9BURK	286	Glyoxalase/bleomycin resistance/extradiol dioxygenase family protein	Comamonadaceae bacterium	DCM06_16805
TrEMBL	A0A4Q7N8Y3	A0A4Q7N8Y3_9BURK	287	2,3-dihydroxy-p-cumate/2,3-dihydroxybenzoate 3,4-dioxygenase	Pigmentiphaga kullae	EV675_5093
TrEMBL	A0A208XV15	A0A208XV15_9BURK	288	Oxidoreductase	Pigmentiphaga sp. NML030171	CDO46_23145
TrEMBL	A0A1A9K7T1	A0A1A9K7T1_9PSED	302	2,3-dihydroxybiphenyl 1,2-dioxygenase	Pseudomonas citronellolis	A9C11_06390
TrEMBL	A0A378Z3H6	A0A378Z3H6_9BURK	287	Iron-dependent extradiol dioxygenase	Pandoraea pulmonicola	hsaC
TrEMBL	A0A4V1TJ16	A0A4V1TJ16_9RHIZ	285	Glyoxalase/bleomycin resistance/extradiol dioxygenase family protein	Rhizobiales bacterium	EOP19_02985
TrEMBL	A0A220SNL7	A0A220SNL7_9GAMM	285	Oxidoreductase	Alcanivorax sp. N3-2A	CEK62_11575
TrEMBL	G6EL44	G6EL44_9SPHN	299	Putative biphenyl-2,3-diol 1,2-dioxygenase	Novosphingobium pentaromativorans US6-1	bphC
TrEMBL	A0A4Q3GM25	A0A4Q3GM25_9RHIZ	304	2,3-dihydroxybiphenyl 1,2-dioxygenase	Rhizobiales bacterium	EOP24_06915
TrEMBL	A0A2N0H3Y4	A0A2N0H3Y4_9SPHN	299	2,3-dihydroxyethylbenzene 1,2-dioxygenase	Novosphingobium kunmingense	B0I00_3036
TrEMBL	A0A3R9HRK1	A0A3R9HRK1_ACHDE	287	Glyoxalase/bleomycin resistance/extradiol dioxygenase family protein	Achromobacter denitrificans	EGU64_12205
TrEMBL	A0A5B0GN93	A0A5B0GN93_9BURK	287	Glyoxalase/bleomycin resistance/extradiol dioxygenase family protein	Paraburkholderia sp. DCY113	FVF58_30640
TrEMBL	W9TQU1	W9TQU1_9PSED	302	Glyoxalase/bleomycin resistance protein/dioxygenase	Pseudomonas sp. BAY1663	BAY1663_02370
TrEMBL	A0A5E4ZKF1	A0A5E4ZKF1_9BURK	287	Iron-dependent extradiol dioxygenase	Pandoraea anapnoica	hsaC
TrEMBL	A0A5C0Z2X6	A0A5C0Z2X6_9BURK	287	Glyoxalase/bleomycin resistance/extradiol dioxygenase family protein	Achromobacter insolitus	E2544_18580
TrEMBL	A0A346A3A8	A0A346A3A8_9RHIZ	285	Glyoxalase/bleomycin resistance/extradiol dioxygenase family protein	Pseudolabrys taiwanensis	DW352_25885
TrEMBL	A0A3S0DP77	A0A3S0DP77_9RHOO	295	Uncharacterized protein	Rhodocyclaceae bacterium	EKK46_17470
TrEMBL	A0A5C6V7X3	A0A5C6V7X3_9BURK	287	Glyoxalase	Paraburkholderia azotifigens	FRZ40_33025
TrEMBL	L1M027	L1M027_PSEPU	302	1,2-dihydroxynaphthalene dioxygenase	Pseudomonas putida CSV86	CSV86_14354
TrEMBL	A0A1T2XY26	A0A1T2XY26_PSEFL	287	Glyoxalase/bleomycin resistance/extradiol dioxygenase family protein	Pseudomonas fluorescens	BFW87_28565
TrEMBL	A0A208XK91	A0A208XK91_9BURK	295	Glyoxalase/bleomycin resistance/extradiol dioxygenase family protein	Pigmentiphaga sp. NML080357	CDO44_21090
TrEMBL	A0A4P7YDF8	A0A4P7YDF8_9PSED	302	2,3-dihydroxybiphenyl 1,2-dioxygenase	Pseudomonas veronii	E4167_33950
TrEMBL	A0A368XSL1	A0A368XSL1_9BURK	289	2,3-dihydroxy-p-cumate/2,3-dihydroxybenzoate 3,4-dioxygenase	Pseudorhodoferax soli	DES41_10594
TrEMBL	G6YS23	G6YS23_9ALTE	285	Glyoxalase/bleomycin resistance protein/dioxygenase superfamily protein 8	Marinobacter manganoxydans MnI7-9	KYE_08278
TrEMBL	A0A0Q9JDS5	A0A0Q9JDS5_9BRAD	285	Bleomycin resistance protein	Bosea sp. Root483D1	ASE66_25230
TrEMBL	A0A5B8BUI0	A0A5B8BUI0_9RHOB	288	Glyoxalase/bleomycin resistance/extradiol dioxygenase family protein	Oceanicola sp. D3	FHY55_16230
TrEMBL	A0A2L0A8K3	A0A2L0A8K3_9SPHN	301	Glyoxalase/bleomycin resistance/extradiol dioxygenase family protein	Sphingobium sp. SCG-1	C1T17_08255
TrEMBL	A0A1I7M748	A0A1I7M748_9BRAD	286	2,3-dihydroxy-p-cumate/2,3-dihydroxybenzoate 3,4-dioxygenase	Bradyrhizobium arachidis	SAMN05192541_13033
TrEMBL	A0A315DZ49	A0A315DZ49_9BURK	286	Uncharacterized protein	Limnohabitans sp. 2KL-1	B9Z47_03530
TrEMBL	A0A1V4LNM1	A0A1V4LNM1_9PSED	302	2,3-dihydroxybiphenyl 1,2-dioxygenase	Pseudomonas sp. VI4.1	BZ163_19275
TrEMBL	A0A2E3H588	A0A2E3H588_9RHOB	284	Glyoxalase/bleomycin resistance/extradiol dioxygenase family protein	Pseudooceanicola sp.	CML03_11185
TrEMBL	A0A1Q4DL79	A0A1Q4DL79_9RHIZ	285	Bleomycin resistance protein	Rhizobiales bacterium 64-17	BGP08_03870
TrEMBL	A0A1V4CDW7	A0A1V4CDW7_9BURK	286	Uncharacterized protein	Hydrogenophaga sp. H7	BC358_12860
TrEMBL	A0A2D3RC65	A0A2D3RC65_9SPHN	299	Biphenyl-2,3-diol 1,2-dioxygenase	Sphingorhabdus sp. YGSMI21	bphC
TrEMBL	A0A2G2IN99	A0A2G2IN99_9FLAO	285	Oxidoreductase	Leeuwenhoekiella sp.	COA80_19360
TrEMBL	A0A0W1F9M4	A0A0W1F9M4_9SPHN	291	Uncharacterized protein	Sphingopyxis sp. HIX	ATE62_09640
TrEMBL	W6R715	W6R715_PSEP5	285	Glyoxalase/bleomycin resistance protein/dioxygenase	Pseudomonas pseudoalcaligenes (strain CECT 5344)	BN5_3609
TrEMBL	A0A0W1FCU9	A0A0W1FCU9_9SPHN	299	2,3-dihydroxybiphenyl 1,2-dioxygenase	Sphingopyxis sp. HIX	ATE62_07900
TrEMBL	A0A0Q4QL73	A0A0Q4QL73_9GAMM	285	Bleomycin resistance protein	Stenotrophomonas sp. Leaf70	ASF01_16290
TrEMBL	A0A6L6PDU1	A0A6L6PDU1_9BURK	287	Glyoxalase/bleomycin resistance/extradiol dioxygenase family protein	Duganella radicis	GM676_06355
TrEMBL	A0A2A3MPH6	A0A2A3MPH6_9SPHN	299	Biphenyl-2,3-diol 1,2-dioxygenase	Sphingobium sp. D43FB	bphC
TrEMBL	A0A318AJA4	A0A318AJA4_9NOSO	297	Glyoxalase/bleomycin resistance/extradiol dioxygenase family protein	Nostoc sp. 3335mG	DMC47_41995
TrEMBL	A0A1M6L7R3	A0A1M6L7R3_9GAMM	298	2,3-dihydroxyethylbenzene 1,2-dioxygenase	Cycloclasticus sp. DSM 27168	SAMN05519226_0008
TrEMBL	A0A4Q7TFP5	A0A4Q7TFP5_9BRAD	285	2,3-dihydroxy-p-cumate/2,3-dihydroxybenzoate 3,4-dioxygenase	Bradyrhizobium sp. BK707	EV574_6864
TrEMBL	A0A1N6JZI8	A0A1N6JZI8_9BURK	302	2,3-dihydroxy-p-cumate/2,3-dihydroxybenzoate 3,4-dioxygenase	Burkholderia sp. GAS332	SAMN05444172_2430
TrEMBL	A0A1B1YVU2	A0A1B1YVU2_9GAMM	302	2,3-dihydroxybiphenyl 1,2-dioxygenase	Immundisolibacter cernigliae	PG2T_12590
TrEMBL	A0A0E3YBS1	A0A0E3YBS1_9BURK	287	Bleomycin resistance protein	Pandoraea oxalativorans	MB84_07825
TrEMBL	A0A2N8KQ07	A0A2N8KQ07_9BURK	287	Glyoxalase/bleomycin resistance/extradiol dioxygenase family protein	Achromobacter pulmonis	C1I89_03860
TrEMBL	A0A368WKQ3	A0A368WKQ3_9BURK	286	2,3-dihydroxy-p-cumate/2,3-dihydroxybenzoate 3,4-dioxygenase	Pusillimonas sp. EA3	DER48_106111
TrEMBL	K0C9C0	K0C9C0_CYCSP	298	Extradiol dioxygenase	Cycloclasticus sp. (strain P1)	Q91_2224
TrEMBL	A0A484Q668	A0A484Q668_9ZZZZ	287	2,3-dihydroxy-p-cumate-3,4-dioxygenase (CmtC)	plant metagenome	ANK1_4161
TrEMBL	Q05K16	Q05K16_9ZZZZ	302	1,2-dihydroxynaphthalene dioxygenase	Plasmid pFKY4	nahC
TrEMBL	Q05K26	Q05K26_9ZZZZ	302	1,2-dihydroxynaphthalene dioxygenase	Plasmid pFKY1	nahC

## Sheet: Table S5 nahD
Database	AccessionNumber	EntryName	Length	ProteinName	OrganismName	GeneName
Swiss-Prot	Q52462	NAHD_PSEU8	212	2-hydroxychromene-2-carboxylate isomerase	Pseudomonas sp. (strain C18)	doxJ
Swiss-Prot	Q9X9Q7	NSAD_SPHXE	195	2-hydroxychromene-2-carboxylate isomerase	Sphingobium xenophagum	nsaD
Swiss-Prot	Q51948	NAHD_PSEPU	203	2-hydroxychromene-2-carboxylate isomerase	Pseudomonas putida	nahD
TrEMBL	A0A0B5DXW3	A0A0B5DXW3_9RHOB	204	2-hydroxychromene-2-carboxylate isomerase	Celeribacter indicus	P73_0352
TrEMBL	A0A0C5J832	A0A0C5J832_9RHOO	199	2-hydroxychromene-2-carboxylate isomerase	Rugosibacter aromaticivorans	PG1C_04270
TrEMBL	A0A0G3XJK9	A0A0G3XJK9_9SPHN	193	2-hydroxychromene-2-carboxylate isomerase	Croceicoccus naphthovorans	AB433_10405
TrEMBL	A0A0G3XN71	A0A0G3XN71_9SPHN	195	2-hydroxychromene-2-carboxylate isomerase	Croceicoccus naphthovorans	AB433_18205
TrEMBL	A0A0H4VIY8	A0A0H4VIY8_9SPHN	197	2-hydroxychromene-2-carboxylate isomerase	Erythrobacter atlanticus	CP97_14145
TrEMBL	A0A127CN29	A0A127CN29_9RHIZ	198	2-hydroxychromene-2-carboxylate isomerase	Martelella sp. AD-3	AZF01_18320
TrEMBL	A0A1B1YVA9	A0A1B1YVA9_9GAMM	199	2-hydroxychromene-2-carboxylate isomerase	Immundisolibacter cernigliae	PG2T_11410
TrEMBL	A0A1P8F4A0	A0A1P8F4A0_9PSED	199	2-hydroxychromene-2-carboxylate isomerase	Pseudomonas frederiksbergensis	PFAS1_28645
TrEMBL	A0A1U9KTT8	A0A1U9KTT8_9PROT	202	2-hydroxychromene-2-carboxylate isomerase	Neoasaia chiangmaiensis	A0U93_15775
TrEMBL	A0A240TR50	A0A240TR50_9BURK	196	2-hydroxychromene-2-carboxylate isomerase	Acidovorax carolinensis	CBP33_05325
TrEMBL	A0A248W0H4	A0A248W0H4_9BURK	191	2-hydroxychromene-2-carboxylate isomerase	Paraburkholderia aromaticivorans	CJU94_38630
TrEMBL	A0A2D3RC52	A0A2D3RC52_9SPHN	197	2-hydroxychromene-2-carboxylate isomerase	Sphingorhabdus sp. YGSMI21	CHN51_06890
TrEMBL	A0A3G8GPQ6	A0A3G8GPQ6_9BURK	200	2-hydroxychromene-2-carboxylate isomerase	Pigmentiphaga sp. H8	EGT29_20110
TrEMBL	A0A5J6MPQ3	A0A5J6MPQ3_9PROT	204	2-hydroxychromene-2-carboxylate isomerase	Hypericibacter terrae	FRZ44_46320
TrEMBL	A0A5J6N4W9	A0A5J6N4W9_9PROT	201	2-hydroxychromene-2-carboxylate isomerase	Hypericibacter adhaerens	FRZ61_44250
TrEMBL	A4XDV3	A4XDV3_NOVAD	197	2-hydroxychromene-2-carboxylate isomerase	Novosphingobium aromaticivorans (strain ATCC 700278 / DSM 12444 / CIP 105152 / NBRC 16084 / F199)	Saro_3869
TrEMBL	A7HZB4	A7HZB4_PARL1	198	2-hydroxychromene-2-carboxylate isomerase	Parvibaculum lavamentivorans (strain DS-1 / DSM 13023 / NCIMB 13966)	Plav_3649
TrEMBL	B5LU05	B5LU05_9BURK	196	2-hydroxychromene-2-carboxylate isomerase	Acidovorax carolinensis	phnD
TrEMBL	F2J6L5	F2J6L5_POLGS	198	2-hydroxychromene-2-carboxylate isomerase	Polymorphum gilvum (strain LMG 25793 / CGMCC 1.9160 / SL003B-26A1)	SL003B_4081
TrEMBL	F2J6P0	F2J6P0_POLGS	198	2-hydroxychromene-2-carboxylate isomerase	Polymorphum gilvum (strain LMG 25793 / CGMCC 1.9160 / SL003B-26A1)	SL003B_4106
TrEMBL	F4GSQ1	F4GSQ1_PUSST	199	2-hydroxychromene-2-carboxylate isomerase	Pusillimonas sp. (strain T7-7)	PT7_1103
TrEMBL	F5Z5S0	F5Z5S0_ALTNA	204	2-hydroxychromene-2-carboxylate isomerase	Alteromonas naphthalenivorans	ambt_17880
TrEMBL	F6AQ88	F6AQ88_DELSC	196	2-hydroxychromene-2-carboxylate isomerase	Delftia sp. (strain Cs1-4)	DelCs14_1745
TrEMBL	F6ILY3	F6ILY3_9SPHN	197	2-hydroxychromene-2-carboxylate isomerase	Novosphingobium sp. PP1Y	PP1Y_AT15569
TrEMBL	K0CA16	K0CA16_CYCSP	198	2-hydroxychromene-2-carboxylate isomerase	Cycloclasticus sp. (strain P1)	dsbA2
TrEMBL	Q3S4C3	Q3S4C3_POLNA	197	2-hydroxychromene-2-carboxylate isomerase	Polaromonas naphthalenivorans (strain CJ2)	nagD
TrEMBL	A0A1Y0B9W2	A0A1Y0B9W2_9BACT	199	2-hydroxychromene-2-carboxylate isomerase	uncultured bacterium	none
TrEMBL	Q51499	Q51499_PSEAI	199	2-hydroxychromene-2-carboxylate isomerase	Pseudomonas aeruginosa	pahE
TrEMBL	Q65AS4	Q65AS4_9SPHN	197	2-hydroxychromene-2-carboxylate isomerase	Sphingomonas sp. CHY-1	phnD
TrEMBL	Q7WYX2	Q7WYX2_9SPHN	197	2-hydroxychromene-2-carboxylate isomerase	Sphingobium chungbukense	phnS
TrEMBL	C7DQZ8	C7DQZ8_9BURK	196	2-hydroxychromene-2-carboxylate isomerase	Burkholderia sp. C3	phnD
TrEMBL	Q9WXH0	Q9WXH0_ALCFA	196	2-hydroxychromene-2-carboxylate isomerase	Alcaligenes faecalis	phnD
TrEMBL	G9I2S9	G9I2S9_9BURK	199	2-hydroxychromene-2-carboxylate isomerase	uncultured Acidovorax sp.	nagD
TrEMBL	Q93CP1	Q93CP1_9BURK	196	2-hydroxychromene-2-carboxylate isomerase	Burkholderia sp. DBT1	none
TrEMBL	Q93NA9	Q93NA9_9BURK	207	2-hydroxychromene-2-carboxylate isomerase	Burkholderia sp. DBT1	dbtD
TrEMBL	O85994	O85994_NOVAR	197	2-hydroxychromene-2-carboxylate isomerase	Novosphingobium aromaticivorans	nahD
TrEMBL	Q9ZHH4	Q9ZHH4_9BURK	196	2-hydroxychromene-2-carboxylate isomerase	Paraburkholderia sartisoli	phnD
TrEMBL	A0A1L5SM96	A0A1L5SM96_9BURK	200	2-hydroxychromene-2-carboxylate isomerase	Burkholderia sp. BC1	nolD
TrEMBL	A0A1L5SMY9	A0A1L5SMY9_9BURK	197	2-hydroxychromene-2-carboxylate isomerase	Burkholderia sp. BC1	nagD
TrEMBL	C8CHQ4	C8CHQ4_9SPHN	197	2-hydroxychromene-2-carboxylate isomerase	Sphingomonas sp. DN1	nahD
TrEMBL	Q83VL3	Q83VL3_9SPHN	197	2-hydroxychromene-2-carboxylate isomerase	Sphingomonas sp. P2	nahD
TrEMBL	Q847J1	Q847J1_PSEPU	199	2-hydroxychromene-2-carboxylate isomerase	Pseudomonas putida	nahD
TrEMBL	O07298	O07298_PSEPU	203	2-hydroxychromene-2-carboxylate isomerase	Pseudomonas putida	pahD
TrEMBL	Q1XGL3	Q1XGL3_PSEPU	203	2-hydroxychromene-2-carboxylate isomerase	Pseudomonas putida	nahD
TrEMBL	G9G7J2	G9G7J2_9PSED	203	2-hydroxychromene-2-carboxylate isomerase	Pseudomonas sp. MC1	nahD
TrEMBL	Q9Z3X5	Q9Z3X5_9RALS	199	2-hydroxychromene-2-carboxylate isomerase	Ralstonia sp. U2	nagD
TrEMBL	U5XLJ1	U5XLJ1_9SPHN	197	2-hydroxychromene-2-carboxylate isomerase	Sphingobium sp. PNB	nahD
TrEMBL	A0A3Q8Q067	A0A3Q8Q067_9ALTE	195	2-hydroxychromene-2-carboxylate isomerase	Marinobacter sp. N4	pahD
TrEMBL	C3KFN0	C3KFN0_PSEFL	199	2-hydroxychromene-2-carboxylate isomerase	Pseudomonas fluorescens	nahD
TrEMBL	Q93CM5	Q93CM5_PSEFL	206	2-hydroxychromene-2-carboxylate isomerase	Pseudomonas fluorescens	nahD
TrEMBL	A0A1Y0BHW0	A0A1Y0BHW0_9BACT	199	2-hydroxychromene-2-carboxylate isomerase	uncultured bacterium	none
TrEMBL	A0A1Y0BNW3	A0A1Y0BNW3_9BACT	202	2-hydroxychromene-2-carboxylate isomerase	uncultured bacterium	none
TrEMBL	A0A1Y0BJ18	A0A1Y0BJ18_9BACT	196	2-hydroxychromene-2-carboxylate isomerase	uncultured bacterium	none
TrEMBL	A0A1Y0BLS8	A0A1Y0BLS8_9BACT	203	2-hydroxychromene-2-carboxylate isomerase	uncultured bacterium	none
TrEMBL	A0A1Y0BH11	A0A1Y0BH11_9BACT	196	2-hydroxychromene-2-carboxylate isomerase	uncultured bacterium	none
TrEMBL	Q0KK74	Q0KK74_9BACT	201	2-hydroxychromene-2-carboxylate isomerase	uncultured bacterium	nahD
TrEMBL	A0A1Y0BDZ0	A0A1Y0BDZ0_9BACT	199	2-hydroxychromene-2-carboxylate isomerase	uncultured bacterium	none
TrEMBL	A2TC28	A2TC28_SPHYA	197	2-hydroxychromene-2-carboxylate isomerase	Sphingobium yanoikuyae	nahD
TrEMBL	A0A661EIT8	A0A661EIT8_9GAMM	200	2-hydroxychromene-2-carboxylate isomerase	Gammaproteobacteria bacterium	DRQ52_00470
TrEMBL	A0A3D3S4M1	A0A3D3S4M1_9GAMM	199	2-hydroxychromene-2-carboxylate isomerase	Gammaproteobacteria bacterium	DCZ11_06770
TrEMBL	A0A6N4IDR1	A0A6N4IDR1_PSEAI	203	2-hydroxychromene-2-carboxylate isomerase	Pseudomonas aeruginosa	IPC582_30785
TrEMBL	A0A501PU64	A0A501PU64_9PROT	198	2-hydroxychromene-2-carboxylate isomerase	Emcibacter nanhaiensis	FIV46_03940
TrEMBL	A0A501PUG3	A0A501PUG3_9PROT	199	2-hydroxychromene-2-carboxylate isomerase	Emcibacter nanhaiensis	FIV46_00195
TrEMBL	A0A059G2W7	A0A059G2W7_9RHOB	198	2-hydroxychromene-2-carboxylate isomerase	Hyphomonas oceanitis SCH89	HOC_16755
TrEMBL	A0A136GID0	A0A136GID0_9GAMM	198	2-hydroxychromene-2-carboxylate isomerase	Cycloclasticus sp. Phe_18	AXW16_05515
TrEMBL	A0A2A8HPF7	A0A2A8HPF7_9SPHN	195	2-hydroxychromene-2-carboxylate isomerase	Novosphingobium sp. PC22D	B2G71_19905
TrEMBL	A0A2K0Y9C0	A0A2K0Y9C0_9SPHN	197	2-hydroxychromene-2-carboxylate isomerase	Sphingobium sp. SA916	A8G00_11905
TrEMBL	S6L853	S6L853_PSEST	212	2-hydroxychromene-2-carboxylate isomerase	Pseudomonas stutzeri B1SMN1	B382_12224
TrEMBL	A0A1G9QQ84	A0A1G9QQ84_9PSED	212	2-hydroxychromene-2-carboxylate isomerase	Pseudomonas balearica DSM 6083	SAMN05660875_102410
TrEMBL	A0A010SI31	A0A010SI31_PSEFL	199	2-hydroxychromene-2-carboxylate isomerase	Pseudomonas fluorescens HK44	HK44_029085
TrEMBL	A0A3C0JH98	A0A3C0JH98_9GAMM	198	2-hydroxychromene-2-carboxylate isomerase	Methylococcaceae bacterium	DCL50_04790
TrEMBL	A0A1Y5EWI2	A0A1Y5EWI2_9GAMM	196	2-hydroxychromene-2-carboxylate isomerase	Cycloclasticus sp. 44_32_T64	A9Q85_04300
TrEMBL	A0A031JBP0	A0A031JBP0_SPHPI	195	2-hydroxychromene-2-carboxylate isomerase	Sphingomonas paucimobilis	nahD
TrEMBL	A0A0F2RMA3	A0A0F2RMA3_9RHOB	198	2-hydroxychromene-2-carboxylate isomerase	Hyphomonas sp. BRH_c22	VR74_05740
TrEMBL	A0A0M3AIY8	A0A0M3AIY8_9SPHN	197	2-hydroxychromene-2-carboxylate isomerase	Sphingobium chungbukense	YP76_23510
TrEMBL	A0A6L8EK11	A0A6L8EK11_9GAMM	198	2-hydroxychromene-2-carboxylate isomerase	Gammaproteobacteria bacterium	F4147_04800
TrEMBL	A0A3B8X6Z3	A0A3B8X6Z3_9GAMM	200	2-hydroxychromene-2-carboxylate isomerase	Gammaproteobacteria bacterium	DCF45_08880
TrEMBL	A0A2E5FAK2	A0A2E5FAK2_9GAMM	198	2-hydroxychromene-2-carboxylate isomerase	Cycloclasticus sp.	CL866_03460
TrEMBL	A0A095AP51	A0A095AP51_9SPHN	196	2-hydroxychromene-2-carboxylate isomerase	Sphingopyxis sp. LC363	nahD
TrEMBL	A0A2S9M9S6	A0A2S9M9S6_9BURK	197	2-hydroxychromene-2-carboxylate isomerase	Burkholderia multivorans	C6Q15_29235
TrEMBL	A0A4U6PFK4	A0A4U6PFK4_9SPHN	197	2-hydroxychromene-2-carboxylate isomerase	Sphingobium sp. MP9-4	A0U87_09995
TrEMBL	A0A2D8K6J2	A0A2D8K6J2_9RHIZ	198	2-hydroxychromene-2-carboxylate isomerase	Rhizobiaceae bacterium	CML23_16800
TrEMBL	A0A316BRG0	A0A316BRG0_PSESE	200	2-hydroxychromene-2-carboxylate isomerase	Pseudaminobacter salicylatoxidans	C7441_11932
TrEMBL	A0A512HKN1	A0A512HKN1_9RHIZ	200	2-hydroxychromene-2-carboxylate isomerase	Rhizobium naphthalenivorans	RNA01_29380
TrEMBL	A0A316BSW9	A0A316BSW9_PSESE	200	2-hydroxychromene-2-carboxylate isomerase	Pseudaminobacter salicylatoxidans	C7441_11940
TrEMBL	A0A418YP23	A0A418YP23_9SPHN	197	2-hydroxychromene-2-carboxylate isomerase	Sphingobium sp. EO9	D0Z70_17445
TrEMBL	S5TAS5	S5TAS5_9GAMM	198	2-hydroxychromene-2-carboxylate isomerase	Cycloclasticus zancles 78-ME	CYCME_2536
TrEMBL	A0A522XXI8	A0A522XXI8_9RHOO	199	2-hydroxychromene-2-carboxylate isomerase	Rugosibacter sp.	EPO47_03230
TrEMBL	I8TCE8	I8TCE8_9GAMM	207	2-hydroxychromene-2-carboxylate isomerase	Hydrocarboniphaga effusa AP103	WQQ_14700
TrEMBL	W1S6E4	W1S6E4_9SPHN	197	2-hydroxychromene-2-carboxylate isomerase	Sphingobium sp. C100	C100_06180
TrEMBL	A0A0W1ESE9	A0A0W1ESE9_9SPHN	196	2-hydroxychromene-2-carboxylate isomerase	Sphingopyxis sp. H038	ATE68_16545
TrEMBL	A0A5D9AHX7	A0A5D9AHX7_9BURK	197	2-hydroxychromene-2-carboxylate isomerase	Comamonas thiooxydans	FZC30_23310
TrEMBL	A0A2E0JAA5	A0A2E0JAA5_9RHIZ	204	2-hydroxychromene-2-carboxylate isomerase	Nitratireductor sp.	CMH69_11300
TrEMBL	A0A0B8ZC37	A0A0B8ZC37_9SPHN	197	2-hydroxychromene-2-carboxylate isomerase	Novosphingobium subterraneum	NJ75_03626
TrEMBL	A0A0A8XBY0	A0A0A8XBY0_9SPHN	197	2-hydroxychromene-2-carboxylate isomerase	Sphingobium barthaii	nahD
TrEMBL	A0A2S8B7T7	A0A2S8B7T7_9SPHN	196	2-hydroxychromene-2-carboxylate isomerase	Sphingopyxis lindanitolerans	CVO77_07915
TrEMBL	A0A498RTM8	A0A498RTM8_9BURK	197	2-hydroxychromene-2-carboxylate isomerase	Burkholderia stabilis	BSTAB16_6591
TrEMBL	A0A063BHP1	A0A063BHP1_9BURK	201	2-hydroxychromene-2-carboxylate isomerase	Burkholderia sp. lig30	LIG30_2713
TrEMBL	A0A0C1K850	A0A0C1K850_9PSED	197	2-hydroxychromene-2-carboxylate isomerase	Pseudomonas sp. C5pp	RR51_27755
TrEMBL	A0A197BW97	A0A197BW97_9SPHN	197	2-hydroxychromene-2-carboxylate isomerase	Sphingobium sp. 20006FA	A8O16_16210
TrEMBL	A0A270BDM5	A0A270BDM5_9SPHN	199	2-hydroxychromene-2-carboxylate isomerase	Sphingopyxis sp. GW247-27LB	CD928_06665
TrEMBL	A0A246JJS8	A0A246JJS8_9SPHN	195	2-hydroxychromene-2-carboxylate isomerase	Sphingopyxis bauzanensis	CDQ92_19370
TrEMBL	A0A013XSL6	A0A013XSL6_9SPHN	195	2-hydroxychromene-2-carboxylate isomerase	Sphingobium sp. Ant17	BF95_26285
TrEMBL	I2ICM8	I2ICM8_9BURK	196	2-hydroxychromene-2-carboxylate isomerase	Burkholderia sp. Ch1-1	BCh11DRAFT_03892
TrEMBL	A0A4Q4IST6	A0A4Q4IST6_SPHSA	197	2-hydroxychromene-2-carboxylate isomerase	Sphingobium fuliginis (strain ATCC 27551)	EWH10_17495
TrEMBL	J8W4D6	J8W4D6_9SPHN	197	2-hydroxychromene-2-carboxylate isomerase	Sphingomonas sp. LH128	LH128_03209
TrEMBL	A0A1M7S8I7	A0A1M7S8I7_9SPHN	195	2-hydroxychromene-2-carboxylate isomerase	Porphyrobacter sanguineus	SAMN02745193_01233
TrEMBL	A0A5E4YUJ2	A0A5E4YUJ2_9BURK	197	2-hydroxychromene-2-carboxylate isomerase	Pandoraea cepalis	PCE31106_04735
TrEMBL	A0A1D2UJW8	A0A1D2UJW8_9BURK	199	2-hydroxychromene-2-carboxylate isomerase	Lautropia sp. SCN 66-9	ABT05_04635
TrEMBL	A0A1E4MB44	A0A1E4MB44_9SPHN	201	2-hydroxychromene-2-carboxylate isomerase	Novosphingobium sp. SCN 66-18	ABT11_17315
TrEMBL	Q6XUU2	Q6XUU2_PSEPU	212	2-hydroxychromene-2-carboxylate isomerase	Pseudomonas putida ND6	nahD
TrEMBL	A0A318E543	A0A318E543_9GAMM	207	2-hydroxychromene-2-carboxylate isomerase	Sinimarinibacterium flocculans	C8D93_11722
TrEMBL	A0A6I5WVL4	A0A6I5WVL4_9SPHN	195	2-hydroxychromene-2-carboxylate isomerase	Novosphingobium sp. Gsoil 351	GKE62_05170
TrEMBL	A0A0B1ZTX7	A0A0B1ZTX7_9SPHN	199	2-hydroxychromene-2-carboxylate isomerase	Novosphingobium malaysiense	LK12_00670
TrEMBL	A0A2K2G0D3	A0A2K2G0D3_9SPHN	197	2-hydroxychromene-2-carboxylate isomerase	Novosphingobium guangzhouense	A8V01_19830
TrEMBL	A0A158GIX9	A0A158GIX9_9BURK	196	2-hydroxychromene-2-carboxylate isomerase	Caballeronia udeis	AWB69_02717
TrEMBL	A0A2G2G2B5	A0A2G2G2B5_9RHOB	204	2-hydroxychromene-2-carboxylate isomerase	Robiginitomaculum sp.	COA47_13910
TrEMBL	A0A437J446	A0A437J446_9SPHN	199	2-hydroxychromene-2-carboxylate isomerase	Sphingobium algorifonticola	ENE74_15210
TrEMBL	W1RT24	W1RT24_9GAMM	204	2-hydroxychromene-2-carboxylate isomerase	Marinomonas profundimaris	D104_10155
TrEMBL	A0A0W1DXE7	A0A0W1DXE7_9SPHN	196	2-hydroxychromene-2-carboxylate isomerase	Sphingopyxis sp. H050	ATE67_02145
TrEMBL	A0A2T5H845	A0A2T5H845_9RHOB	198	2-hydroxychromene-2-carboxylate isomerase	Celeribacter persicus	C8N42_11712
TrEMBL	A0A2T5H0F6	A0A2T5H0F6_9RHOB	197	2-hydroxychromene-2-carboxylate isomerase	Celeribacter persicus	C8N42_1374
TrEMBL	A0A3G2ULJ3	A0A3G2ULJ3_SPHYA	196	2-hydroxychromene-2-carboxylate isomerase	Sphingobium yanoikuyae	EBF16_03215
TrEMBL	A0A1H9ACH4	A0A1H9ACH4_9GAMM	207	2-hydroxychromene-2-carboxylate isomerase	Solimonas aquatica	SAMN04488038_101348
TrEMBL	A0A2D8HUW6	A0A2D8HUW6_9GAMM	198	2-hydroxychromene-2-carboxylate isomerase	Idiomarina sp.	CMF11_03885
TrEMBL	A0A2N0H3T7	A0A2N0H3T7_9SPHN	195	2-hydroxychromene-2-carboxylate isomerase	Novosphingobium kunmingense	B0I00_3040
TrEMBL	G6EL40	G6EL40_9SPHN	195	2-hydroxychromene-2-carboxylate isomerase	Novosphingobium pentaromativorans US6-1	nahD
TrEMBL	W9TCL7	W9TCL7_9PSED	212	2-hydroxychromene-2-carboxylate isomerase	Pseudomonas sp. BAY1663	BAY1663_02367
TrEMBL	L1M0W5	L1M0W5_PSEPU	212	2-hydroxychromene-2-carboxylate isomerase	Pseudomonas putida CSV86	CSV86_14364
TrEMBL	A0A4P7YC70	A0A4P7YC70_9PSED	199	2-hydroxychromene-2-carboxylate isomerase	Pseudomonas veronii	E4167_33965
TrEMBL	A0A1V4LNQ0	A0A1V4LNQ0_9PSED	199	2-hydroxychromene-2-carboxylate isomerase	Pseudomonas sp. VI4.1	BZ163_19290
TrEMBL	A0A0W1FCK2	A0A0W1FCK2_9SPHN	196	2-hydroxychromene-2-carboxylate isomerase	Sphingopyxis sp. HIX	ATE62_07920
TrEMBL	A0A4R7PC18	A0A4R7PC18_9GAMM	209	2-hydroxychromene-2-carboxylate isomerase	Panacagrimonas perspica	DFR24_0996
TrEMBL	A0A2A3MPG8	A0A2A3MPG8_9SPHN	195	2-hydroxychromene-2-carboxylate isomerase	Sphingobium sp. D43FB	SxD43FB_22195
TrEMBL	A0A2D6MSA4	A0A2D6MSA4_9DELT	196	2-hydroxychromene-2-carboxylate isomerase	Deltaproteobacteria bacterium	CL908_10500
TrEMBL	A0A1M6L8Q8	A0A1M6L8Q8_9GAMM	198	2-hydroxychromene-2-carboxylate isomerase	Cycloclasticus sp. DSM 27168	SAMN05519226_0014
TrEMBL	A0A074TF42	A0A074TF42_9RHOB	198	2-hydroxychromene-2-carboxylate isomerase	Thioclava dalianensis	DL1_08765
TrEMBL	Q05K13	Q05K13_9ZZZZ	199	2-hydroxychromene-2-carboxylate isomerase	Plasmid pFKY4	nahD
TrEMBL	Q05K23	Q05K23_9ZZZZ	199	2-hydroxychromene-2-carboxylate isomerase	Plasmid pFKY1	nahD

## Sheet: Table S6 nahE
Database	AccessionNumber	EntryName	Length	ProteinName	OrganismName	GeneName
Swiss-Prot	Q9X9Q6	NSAE_SPHXE	328	Trans-O-hydroxybenzylidenepyruvate hydratase-aldolase	Sphingobium xenophagum	nsaE
Swiss-Prot	Q51947	NAHE1_PSEPU	331	Trans-O-hydroxybenzylidenepyruvate hydratase-aldolase	Pseudomonas putida	nahE
Swiss-Prot	P0A143	NAHE_PSEU8	334	Trans-O-hydroxybenzylidenepyruvate hydratase-aldolase	Pseudomonas sp. (strain C18)	doxI
Swiss-Prot	P0A144	NAHE2_PSEPU	334	Trans-O-hydroxybenzylidenepyruvate hydratase-aldolase	Pseudomonas putida	nahE
Swiss-Prot	P0A142	NAHE_PSEAI	334	Trans-O-hydroxybenzylidenepyruvate hydratase-aldolase	Pseudomonas aeruginosa	pahE
TrEMBL	A0A2H5VLK1	A0A2H5VLK1_9BACT	324	Trans-O-hydroxybenzylidenepyruvate hydratase-aldolase	bacterium HR08	nahE
TrEMBL	A0A2H5W1Y6	A0A2H5W1Y6_9BACT	324	Trans-O-hydroxybenzylidenepyruvate hydratase-aldolase	bacterium HR10	nahE
TrEMBL	A0A1K2FZU3	A0A1K2FZU3_9ACTN	327	Trans-O-hydroxybenzylidenepyruvate hydratase-aldolase	Streptomyces sp. F-1	nahE
TrEMBL	A0A6I5ZSZ7	A0A6I5ZSZ7_9THEO	332	Trans-O-hydroxybenzylidenepyruvate hydratase-aldolase	Moorella glycerini	nahE_1
TrEMBL	A0A6I5ZU47	A0A6I5ZU47_9THEO	323	Trans-O-hydroxybenzylidenepyruvate hydratase-aldolase	Moorella glycerini	nahE_2
TrEMBL	A0A2H5YYR5	A0A2H5YYR5_9BACT	327	Trans-O-hydroxybenzylidenepyruvate hydratase-aldolase	bacterium HR27	nahE
TrEMBL	A0A517MVC7	A0A517MVC7_9BACT	321	Trans-O-hydroxybenzylidenepyruvate hydratase-aldolase	Planctomycetes bacterium HG15A2	nahE
TrEMBL	A0A0J5Q5D8	A0A0J5Q5D8_9RHOB	331	Dihydrodipicolinate synthase/N-acetylneuraminate lyase	Puniceibacterium sp. IMCC21224	IMCC21224_1559
TrEMBL	A0A1V6C3X5	A0A1V6C3X5_9BACT	319	Trans-O-hydroxybenzylidenepyruvate hydratase-aldolase	candidate division TA06 bacterium ADurb.Bin131	nsaE
TrEMBL	A0A023WZF9	A0A023WZF9_PSEST	334	Aldolase	Pseudomonas stutzeri	UIB01_22650
TrEMBL	A0A0B5DWG7	A0A0B5DWG7_9RHOB	341	Dihydrodipicolinate synthetase	Celeribacter indicus	P73_0351
TrEMBL	A0A0C5IYR8	A0A0C5IYR8_9RHOO	334	Aldolase	Rugosibacter aromaticivorans	PG1C_04265
TrEMBL	A0A0C5JM22	A0A0C5JM22_9RHOO	324	Uncharacterized protein	Rugosibacter aromaticivorans	PG1C_08125
TrEMBL	A0A0G3XDX1	A0A0G3XDX1_9SPHN	326	Uncharacterized protein	Croceicoccus naphthovorans	AB433_00715
TrEMBL	A0A0G3XI29	A0A0G3XI29_9SPHN	331	Uncharacterized protein	Croceicoccus naphthovorans	AB433_10235
TrEMBL	A0A0G3XI44	A0A0G3XI44_9SPHN	326	Aldolase	Croceicoccus naphthovorans	AB433_10410
TrEMBL	A0A0G3XLI2	A0A0G3XLI2_9SPHN	333	Aldolase	Croceicoccus naphthovorans	AB433_18070
TrEMBL	A0A0H4VJ90	A0A0H4VJ90_9SPHN	328	1, 2-dihydroxybenzylpyruvate aldolase	Erythrobacter atlanticus	CP97_14265
TrEMBL	A0A0N9NVG2	A0A0N9NVG2_9RHOB	331	Aldolase	Confluentimicrobium sp. EMB200-NS6	TQ29_19110
TrEMBL	A0A127CMH4	A0A127CMH4_9RHIZ	331	Aldolase	Martelella sp. AD-3	AZF01_18315
TrEMBL	A0A1B1YQ33	A0A1B1YQ33_9GAMM	331	Aldolase	Immundisolibacter cernigliae	PG2T_00740
TrEMBL	A0A1B1YSS8	A0A1B1YSS8_9GAMM	319	Uncharacterized protein	Immundisolibacter cernigliae	PG2T_05760
TrEMBL	A0A1B1YVZ6	A0A1B1YVZ6_9GAMM	324	Uncharacterized protein	Immundisolibacter cernigliae	PG2T_12860
TrEMBL	A0A1L3ZXC3	A0A1L3ZXC3_9SPHN	331	Uncharacterized protein	Tardibacter chloracetimidivorans	BSL82_13970
TrEMBL	A0A240U196	A0A240U196_9BURK	332	Aldolase	Acidovorax carolinensis	CBP33_05390
TrEMBL	A0A240UA97	A0A240UA97_9BURK	332	Aldolase	Acidovorax carolinensis	CBP36_05840
TrEMBL	A0A2D3RC67	A0A2D3RC67_9SPHN	328	Aldolase	Sphingorhabdus sp. YGSMI21	CHN51_07055
TrEMBL	A4XDS1	A4XDS1_NOVAD	328	Dihydrodipicolinate synthetase	Novosphingobium aromaticivorans (strain ATCC 700278 / DSM 12444 / CIP 105152 / NBRC 16084 / F199)	Saro_3836
TrEMBL	F2J6L6	F2J6L6_POLGS	331	Dihydrodipicolinate synthetase	Polymorphum gilvum (strain LMG 25793 / CGMCC 1.9160 / SL003B-26A1)	SL003B_4082
TrEMBL	F5Z5S6	F5Z5S6_ALTNA	331	Dihydrodipicolinate synthetase	Alteromonas naphthalenivorans	ambt_17910
TrEMBL	F6IH36	F6IH36_9SPHN	333	Dihydrodipicolinate synthetase	Novosphingobium sp. PP1Y	PP1Y_AT31250
TrEMBL	G6EGM2	G6EGM2_9SPHN	333	Dihydrodipicolinate synthetase	Novosphingobium pentaromativorans US6-1	NSU_3452
TrEMBL	G6EJB8	G6EJB8_9SPHN	324	Uncharacterized protein	Novosphingobium pentaromativorans US6-1	NSU_4439
TrEMBL	I4CR79	I4CR79_PSEST	334	Trans-o-hydroxybenzylidenepyruvate hydratase-aldolase	Pseudomonas stutzeri CCUG 29243	A458_06700
TrEMBL	K0C1K8	K0C1K8_CYCSP	332	Dihydrodipicolinate synthetase	Cycloclasticus sp. (strain P1)	Q91_1157
TrEMBL	A0A1H6JNS3	A0A1H6JNS3_9EURY	334	Dihydrodipicolinate synthase/N-acetylneuraminate lyase	Halopenitus malekzadehii	SAMN05192561_11810
TrEMBL	C3KFM9	C3KFM9_PSEFL	334	Trans-o-hydroxybenzylidenepyruvate hydratase-aldolase	Pseudomonas fluorescens	nahE
TrEMBL	A0A3Q8Q029	A0A3Q8Q029_9ALTE	334	1,2-dihydroxybenzylpyruvate aldolase	Marinobacter sp. N4	pahE
TrEMBL	C7DQZ6	C7DQZ6_9BURK	330	Hydratase/aldolase	Burkholderia sp. C3	phnE
TrEMBL	Q9WXH7	Q9WXH7_ALCFA	332	Hydratase-aldolase	Alcaligenes faecalis	phnE
TrEMBL	Q9ZI68	Q9ZI68_PSEST	334	1, 2-dihydroxybenzylpyruvate aldolase	Pseudomonas stutzeri	nahE
TrEMBL	G5L3J5	G5L3J5_9BURK	333	Hydratase-aldolase	Burkholderia sp. DBT1	dbtE
TrEMBL	O85960	O85960_NOVAR	328	1, 2-dihydroxybenzylpyruvate aldolase	Novosphingobium aromaticivorans	nahE
TrEMBL	Q9ZHH6	Q9ZHH6_9BURK	330	Hydratase/aldolase PhnE	Paraburkholderia sartisoli	phnE
TrEMBL	A0A1L5SM59	A0A1L5SM59_9BURK	333	Hydratase-aldolase	Burkholderia sp. BC1	nolE
TrEMBL	A0A140DCI0	A0A140DCI0_9PSED	335	Trans-o-hydroxybenzylidenepyruvate hydratase-aldolase	Pseudomonas sp. C5pp	none
TrEMBL	Q83VI8	Q83VI8_9SPHN	333	Putative 2-hydroxy-benzylpyruvate aldolase	Sphingomonas sp. P2	nahE
TrEMBL	Q7B7H4	Q7B7H4_PSEPU	334	Trans-o-hydroxybenzylidenepyruvate hydratase-aldolase	Pseudomonas putida	nahE
TrEMBL	O07297	O07297_PSEPU	334	Hydratase-aldolase	Pseudomonas putida	pahE
TrEMBL	Q1XGL4	Q1XGL4_PSEPU	331	Trans-o-hydroxybenzylidenepyruvate hydratase-aldolase NahE	Pseudomonas putida	nahE
TrEMBL	G9G7J1	G9G7J1_9PSED	331	Trans-o-hydroxybenzylidenepyruvate hydratase-aldolase NahE	Pseudomonas sp. MC1	nahE
TrEMBL	U5XLM3	U5XLM3_9SPHN	328	NahE	Sphingobium sp. PNB	nahE
TrEMBL	A0A0M4FDT0	A0A0M4FDT0_9PSED	334	Trans-O-hydroxybenzylidenepyruvate hydratase-aldolase	Pseudomonas gessardii	none
TrEMBL	A0A6M8QR52	A0A6M8QR52_PSEFL	334	Dihydrodipicolinate synthase family protein	Pseudomonas fluorescens	HQ912_21025
TrEMBL	Q938R0	Q938R0_PSEFL	334	2-hydroxybenzalpyruvate aldolase	Pseudomonas fluorescens	nahE
TrEMBL	A0A4P8W7J8	A0A4P8W7J8_9RHIZ	329	Cis-o-hydroxybenzalpyruvate aldolase	Starkeya sp.	nahE
TrEMBL	A0A1Y0BCI6	A0A1Y0BCI6_9BACT	329	C905	uncultured bacterium	none
TrEMBL	A0A1Y0BNL3	A0A1Y0BNL3_9BACT	321	K171	uncultured bacterium	none
TrEMBL	A0A1Y0BQ43	A0A1Y0BQ43_9BACT	333	L352	uncultured bacterium	none
TrEMBL	Q0KK75	Q0KK75_9BACT	331	Trans-ohydrobenzylidenepyruvate hydratase aldolase	uncultured bacterium	nahE
TrEMBL	A0A1Y0BER0	A0A1Y0BER0_9BACT	319	D408	uncultured bacterium	none
TrEMBL	A0A2H4I8N0	A0A2H4I8N0_9BACT	329	4-hydroxy-tetrahydrodipicolinate synthase	uncultured bacterium	none
TrEMBL	A0A1Y0BN64	A0A1Y0BN64_9BACT	334	K159	uncultured bacterium	none
TrEMBL	A0A1Y0BLD6	A0A1Y0BLD6_9BACT	331	J508	uncultured bacterium	none
TrEMBL	A0A1Y0BE55	A0A1Y0BE55_9BACT	331	D219	uncultured bacterium	none
TrEMBL	A0A132MGX1	A0A132MGX1_HYDSH	339	4-hydroxy-tetrahydrodipicolinate synthase	Hydrogenibacillus schlegelii	HSCHL_1381
TrEMBL	A2TC61	A2TC61_SPHYA	333	Aldolase	Sphingobium yanoikuyae	nahE
TrEMBL	A0A661END5	A0A661END5_9GAMM	332	Aldolase	Gammaproteobacteria bacterium	DRQ52_08225
TrEMBL	A0A3D3S8B3	A0A3D3S8B3_9GAMM	331	Aldolase	Gammaproteobacteria bacterium	DCZ11_07810
TrEMBL	A0A1P8F4A2	A0A1P8F4A2_9PSED	334	Aldolase	Pseudomonas frederiksbergensis	PFAS1_28640
TrEMBL	A0A6N4IBC0	A0A6N4IBC0_PSEAI	334	Aldolase	Pseudomonas aeruginosa	IPC582_30790
TrEMBL	A0A2A4WB45	A0A2A4WB45_9GAMM	332	Aldolase	Piscirickettsiaceae bacterium	COB26_09860
TrEMBL	A0A059G374	A0A059G374_9RHOB	328	Dihydrodipicolinate synthetase	Hyphomonas oceanitis SCH89	HOC_16920
TrEMBL	A0A501PVR2	A0A501PVR2_9PROT	323	Aldolase	Emcibacter nanhaiensis	FIV46_00180
TrEMBL	A0A2A8HPS0	A0A2A8HPS0_9SPHN	328	Aldolase	Novosphingobium sp. PC22D	B2G71_20070
TrEMBL	A0A2K0Y9F8	A0A2K0Y9F8_9SPHN	328	Aldolase	Sphingobium sp. SA916	A8G00_12070
TrEMBL	S6KZN7	S6KZN7_PSEST	334	Trans-o-hydroxybenzylidenepyruvate hydratase-aldolase	Pseudomonas stutzeri B1SMN1	B382_12229
TrEMBL	A0A010RPC2	A0A010RPC2_PSEFL	334	Aldolase	Pseudomonas fluorescens HK44	HK44_029090
TrEMBL	A0A3C0JH05	A0A3C0JH05_9GAMM	332	Aldolase	Methylococcaceae bacterium	DCL50_04305
TrEMBL	A0A031J1N8	A0A031J1N8_SPHPI	324	Uncharacterized protein	Sphingomonas paucimobilis	BV96_04308
TrEMBL	A0A1Y5EXF7	A0A1Y5EXF7_9GAMM	332	Aldolase	Cycloclasticus sp. 44_32_T64	A9Q85_03430
TrEMBL	A0A031JA36	A0A031JA36_SPHPI	333	Putative 2-hydroxy-benzylpyruvate aldolase	Sphingomonas paucimobilis	nahE_2
TrEMBL	A0A0F2RK68	A0A0F2RK68_9RHOB	328	Aldolase	Hyphomonas sp. BRH_c22	VR74_05905
TrEMBL	A0A0M3ALK8	A0A0M3ALK8_9SPHN	328	Aldolase	Sphingobium chungbukense	YP76_23675
TrEMBL	A0A3B8WW08	A0A3B8WW08_9GAMM	321	Aldolase	Gammaproteobacteria bacterium	DCF45_01965
TrEMBL	A0A3B8X2C7	A0A3B8X2C7_9GAMM	332	Aldolase	Gammaproteobacteria bacterium	DCF45_00545
TrEMBL	A0A327YDD8	A0A327YDD8_9RHOB	331	Trans-o-hydroxybenzylidenepyruvate hydratase-aldolase	Salipiger aestuarii	ATI53_10122
TrEMBL	A0A2G2QIZ0	A0A2G2QIZ0_9GAMM	332	Aldolase	Cycloclasticus sp.	COB22_07060
TrEMBL	A0A2E5F8P7	A0A2E5F8P7_9GAMM	332	Aldolase	Cycloclasticus sp.	CL866_00200
TrEMBL	A0A095ARC4	A0A095ARC4_9SPHN	338	Putative 2-hydroxy-benzylpyruvate aldolase	Sphingopyxis sp. LC363	nahE
TrEMBL	A0A431NAS4	A0A431NAS4_9PSEU	336	Aldolase	Pseudonocardiaceae bacterium	EKK42_18730
TrEMBL	A0A4U6P8P0	A0A4U6P8P0_9SPHN	333	Aldolase	Sphingobium sp. MP9-4	A0U87_10160
TrEMBL	A0A095CL42	A0A095CL42_9RHOB	331	Aldolase	Rhodovulum sp. NI22	JT55_15460
TrEMBL	A0A2D8K6K5	A0A2D8K6K5_9RHIZ	331	Aldolase	Rhizobiaceae bacterium	CML23_16795
TrEMBL	A0A512HKN4	A0A512HKN4_9RHIZ	331	Uncharacterized protein	Rhizobium naphthalenivorans	RNA01_29370
TrEMBL	A0A316CCW4	A0A316CCW4_PSESE	331	Trans-o-hydroxybenzylidenepyruvate hydratase-aldolase	Pseudaminobacter salicylatoxidans	C7441_11941
TrEMBL	A0A0F5NIZ5	A0A0F5NIZ5_9MYCO	325	Uncharacterized protein	Mycobacterium nebraskense	AWC17_29310
TrEMBL	A0A418YP69	A0A418YP69_9SPHN	328	Aldolase	Sphingobium sp. EO9	D0Z70_17610
TrEMBL	S5T7N0	S5T7N0_9GAMM	332	Dihydrodipicolinate synthase/N-acetylneuraminate lyase	Cycloclasticus zancles 78-ME	CYCME_1270
TrEMBL	F6IM15	F6IM15_9SPHN	333	Dihydrodipicolinate synthetase	Novosphingobium sp. PP1Y	PP1Y_AT15847
TrEMBL	A0A1Q9UWL8	A0A1Q9UWL8_9PSEU	329	Aldolase	Saccharomonospora sp. CUA-673	BJF85_23480
TrEMBL	A0A522XXN7	A0A522XXN7_9RHOO	334	Aldolase	Rugosibacter sp.	EPO47_03235
TrEMBL	W1S416	W1S416_9SPHN	328	Aldolase	Sphingobium sp. C100	C100_16355
TrEMBL	F6AQA2	F6AQA2_DELSC	332	Dihydrodipicolinate synthetase	Delftia sp. (strain Cs1-4)	DelCs14_1760
TrEMBL	A0A0W1ESI0	A0A0W1ESI0_9SPHN	338	Aldolase	Sphingopyxis sp. H038	ATE68_16435
TrEMBL	A0A1H4QXM0	A0A1H4QXM0_9ACTN	327	Dihydrodipicolinate synthase/N-acetylneuraminate lyase	Streptomyces misionensis	SAMN04490357_1529
TrEMBL	A0A2E0JA47	A0A2E0JA47_9RHIZ	330	Aldolase	Nitratireductor sp.	CMH69_11305
TrEMBL	A0A0B8ZYY1	A0A0B8ZYY1_9SPHN	328	Dihydrodipicolinate synthetase	Novosphingobium subterraneum	NJ75_04260
TrEMBL	A0A4R6FTN3	A0A4R6FTN3_9SPHN	331	Trans-o-hydroxybenzylidenepyruvate hydratase-aldolase	Sphingobium barthaii	DFS08_102255
TrEMBL	A0A0A8XCT3	A0A0A8XCT3_9SPHN	333	Hydratase-aldolase	Sphingobium barthaii	nahE
TrEMBL	A0A2S8BAB7	A0A2S8BAB7_9SPHN	338	Aldolase	Sphingopyxis lindanitolerans	CVO77_07805
TrEMBL	A0A063BFL5	A0A063BFL5_9BURK	333	Dihydrodipicolinate synthetase	Burkholderia sp. lig30	LIG30_2711
TrEMBL	A0A0C1K853	A0A0C1K853_9PSED	332	Aldolase	Pseudomonas sp. C5pp	RR51_27760
TrEMBL	A0A197BVZ0	A0A197BVZ0_9SPHN	328	Aldolase	Sphingobium sp. 20006FA	A8O16_16045
TrEMBL	A0A246JJU8	A0A246JJU8_9SPHN	328	Aldolase	Sphingopyxis bauzanensis	CDQ92_19155
TrEMBL	I2ICL4	I2ICL4_9BURK	333	Dihydrodipicolinate synthase/N-acetylneuraminate lyase	Burkholderia sp. Ch1-1	BCh11DRAFT_03878
TrEMBL	A0A4Q4IU66	A0A4Q4IU66_SPHSA	333	Aldolase	Sphingobium fuliginis (strain ATCC 27551)	EWH10_17330
TrEMBL	A0A0J1GD98	A0A0J1GD98_9BURK	332	Aldolase	Massilia sp. WF1	AB595_10790
TrEMBL	A0A1Y5GHE6	A0A1Y5GHE6_9RHOB	333	Uncharacterized protein	Rhodobacterales bacterium 59_46_T64	A9Q95_05145
TrEMBL	J8VZJ3	J8VZJ3_9SPHN	328	1, 2-dihydroxybenzylpyruvate aldolase	Sphingomonas sp. LH128	LH128_11783
TrEMBL	A0A522G9H1	A0A522G9H1_9BURK	337	Aldolase	Burkholderiaceae bacterium	EPN76_14450
TrEMBL	A0A1C2JY99	A0A1C2JY99_9PSED	334	Aldolase	Pseudomonas sp. K35	BCV62_17785
TrEMBL	A0A1M7S8L4	A0A1M7S8L4_9SPHN	328	Dihydrodipicolinate synthase/N-acetylneuraminate lyase	Porphyrobacter sanguineus	SAMN02745193_01180
TrEMBL	A0A397PAU8	A0A397PAU8_9SPHN	331	Dihydrodipicolinate synthase/N-acetylneuraminate lyase	Hephaestia caeni	DFR49_2576
TrEMBL	A0A1D2UJM4	A0A1D2UJM4_9BURK	339	Aldolase	Lautropia sp. SCN 66-9	ABT05_04640
TrEMBL	A0A0F5PCV6	A0A0F5PCV6_9SPHN	339	Aldolase	Sphingomonas sp. SRS2	WP12_10430
TrEMBL	A0A0S8C9N9	A0A0S8C9N9_9PROT	338	Uncharacterized protein	Betaproteobacteria bacterium SG8_41	AMJ67_01080
TrEMBL	Q6XUU3	Q6XUU3_PSEPU	334	1,2-dihydroxybenzyl pyruvate aldolase	Pseudomonas putida ND6	nahE
TrEMBL	A0A318E5K1	A0A318E5K1_9GAMM	330	Trans-o-hydroxybenzylidenepyruvate hydratase-aldolase	Sinimarinibacterium flocculans	C8D93_11725
TrEMBL	A0A2U1BT15	A0A2U1BT15_9PSED	320	Dihydrodipicolinate synthase/N-acetylneuraminate lyase	Pseudomonas kilonensis	C7317_3251
TrEMBL	A0A2U1BT33	A0A2U1BT33_9PSED	320	Dihydrodipicolinate synthase/N-acetylneuraminate lyase	Pseudomonas kilonensis	C7317_3267
TrEMBL	A0A2U1BT65	A0A2U1BT65_9PSED	320	Dihydrodipicolinate synthase/N-acetylneuraminate lyase	Pseudomonas kilonensis	C7317_3245
TrEMBL	A0A2U1BT09	A0A2U1BT09_9PSED	331	Dihydrodipicolinate synthase/N-acetylneuraminate lyase	Pseudomonas kilonensis	C7317_3234
TrEMBL	A0A2U1BT13	A0A2U1BT13_9PSED	320	Dihydrodipicolinate synthase/N-acetylneuraminate lyase	Pseudomonas kilonensis	C7317_3242
TrEMBL	A0A6I5WV49	A0A6I5WV49_9SPHN	328	Aldolase	Novosphingobium sp. Gsoil 351	GKE62_05260
TrEMBL	A0A0B1ZUY9	A0A0B1ZUY9_9SPHN	333	Aldolase	Novosphingobium malaysiense	LK12_00685
TrEMBL	F2J6N9	F2J6N9_POLGS	331	Dihydrodipicolinate synthetase	Polymorphum gilvum (strain LMG 25793 / CGMCC 1.9160 / SL003B-26A1)	SL003B_4105
TrEMBL	A0A2K2FV12	A0A2K2FV12_9SPHN	328	Aldolase	Novosphingobium guangzhouense	A8V01_26250
TrEMBL	A0A522IFF7	A0A522IFF7_9BURK	337	Aldolase	Pusillimonas sp.	EPN67_11645
TrEMBL	A0A158GIA0	A0A158GIA0_9BURK	330	Dihydrodipicolinate synthetase family protein	Caballeronia udeis	AWB69_02714
TrEMBL	A0A2G2G1R4	A0A2G2G1R4_9RHOB	329	Aldolase	Robiginitomaculum sp.	COA47_13875
TrEMBL	W1RT20	W1RT20_9GAMM	331	Aldolase	Marinomonas profundimaris	D104_10125
TrEMBL	A0A1X0FT06	A0A1X0FT06_9MYCO	323	Uncharacterized protein	Mycobacterium mantenii	BST30_15750
TrEMBL	A0A061JNF0	A0A061JNF0_PSEST	334	Aldolase	Pseudomonas stutzeri KOS6	B597_011370
TrEMBL	A0A0W1DXK9	A0A0W1DXK9_9SPHN	338	Aldolase	Sphingopyxis sp. H050	ATE67_02255
TrEMBL	A0A2T5H0F8	A0A2T5H0F8_9RHOB	337	Trans-o-hydroxybenzylidenepyruvate hydratase-aldolase	Celeribacter persicus	C8N42_1375
TrEMBL	A0A2T5H848	A0A2T5H848_9RHOB	331	Trans-o-hydroxybenzylidenepyruvate hydratase-aldolase	Celeribacter persicus	C8N42_11713
TrEMBL	A0A3G2UNE0	A0A3G2UNE0_SPHYA	328	Aldolase	Sphingobium yanoikuyae	EBF16_03390
TrEMBL	A0A2M8XU84	A0A2M8XU84_9BURK	333	Trans-o-hydroxybenzylidenepyruvate hydratase-aldolase	Janthinobacterium sp. 67	CLU90_5668
TrEMBL	A0A1A9K7B2	A0A1A9K7B2_9PSED	334	Aldolase	Pseudomonas citronellolis	A9C11_06395
TrEMBL	A0A2N0H3Q2	A0A2N0H3Q2_9SPHN	328	Dihydrodipicolinate synthase/N-acetylneuraminate lyase	Novosphingobium kunmingense	B0I00_2997
TrEMBL	G6EGJ8	G6EGJ8_9SPHN	336	Hydratase-aldolase	Novosphingobium pentaromativorans US6-1	NSU_3428
TrEMBL	G6EGI5	G6EGI5_9SPHN	325	Hydratase/aldolase	Novosphingobium pentaromativorans US6-1	NSU_3415
TrEMBL	G6EL67	G6EL67_9SPHN	333	Putative 2-hydroxy-benzylpyruvate aldolase	Novosphingobium pentaromativorans US6-1	nahE
TrEMBL	A0A4P7YBX9	A0A4P7YBX9_9PSED	334	Trans-o-hydroxybenzylidenepyruvate hydratase-aldolase	Pseudomonas veronii	E4167_33960
TrEMBL	A0A1I1BUZ7	A0A1I1BUZ7_9PSEU	329	Dihydrodipicolinate synthase/N-acetylneuraminate lyase	Amycolatopsis marina	SAMN05216266_11759
TrEMBL	A0A1V4LNM4	A0A1V4LNM4_9PSED	334	Trans-o-hydroxybenzylidenepyruvate hydratase-aldolase	Pseudomonas sp. VI4.1	BZ163_19285
TrEMBL	A0A372MIU7	A0A372MIU7_9SPIO	324	Dihydrodipicolinate synthetase	Sphaerochaeta halotolerans	DYP60_04155
TrEMBL	A0A0W1FCT1	A0A0W1FCT1_9SPHN	338	Aldolase	Sphingopyxis sp. HIX	ATE62_07810
TrEMBL	A0A4S3K5Z4	A0A4S3K5Z4_9GAMM	327	Trans-o-hydroxybenzylidenepyruvate hydratase-aldolase	Panacagrimonas perspica	DFR24_0999
TrEMBL	A0A2A3MPS4	A0A2A3MPS4_9SPHN	328	Trans-o-hydroxybenzylidenepyruvate hydratase-aldolase	Sphingobium sp. D43FB	SxD43FB_21650
TrEMBL	A0A1M6J9N0	A0A1M6J9N0_9GAMM	332	Trans-o-hydroxybenzylidenepyruvate hydratase-aldolase	Cycloclasticus sp. DSM 27168	SAMN05519226_2075
TrEMBL	A0A074TAG5	A0A074TAG5_9RHOB	331	Aldolase	Thioclava dalianensis	DL1_08770
TrEMBL	Q05K14	Q05K14_9ZZZZ	334	Trans-o-hydrobenzylidenepyruvate hydratase aldolase	Plasmid pFKY4	nahE
TrEMBL	Q05K24	Q05K24_9ZZZZ	334	Trans-o-hydrobenzylidenepyruvate hydratase aldolase	Plasmid pFKY1	nahE

## Sheet: Table S7 narAa
Database	AccessionNumber	EntryName	Length	ProteinName	OrganismName	GeneName
TrEMBL	Q9X3R9	Q9X3R9_9NOCA	470	Aromatic ring-hydroxylating dioxygenase subunit alpha	Rhodococcus sp. NCIMB 12038	narAa
TrEMBL	Q0PET4	Q0PET4_RHOOP	470	Naphthalene dioxygenase large subunit	Rhodococcus opacus	narAa
TrEMBL	C1BE09	C1BE09_RHOOB	468	Naphthalene dioxygenase large subunit	Rhodococcus opacus (strain B4)	narAa
TrEMBL	A0A2H4GVN5	A0A2H4GVN5_9NOCA	468	Putative naphthalene dioxygenase large subunit	Rhodococcus ruber	narAa
TrEMBL	Q6TMM0	Q6TMM0_9NOCA	468	Naphthalene dioxygenase large subunit	Rhodococcus sp. P400	narAa
TrEMBL	F4Y5R5	F4Y5R5_9NOCA	434	Naphthalene dioxygenase large subunit (Fragment)	Rhodococcus sp. B2-1	narAa
TrEMBL	F4Y5R1	F4Y5R1_9NOCA	436	Naphthalene dioxygenase large subunit (Fragment)	Rhodococcus sp. DB11	narAa
TrEMBL	F4Y5R3	F4Y5R3_9NOCA	433	Naphthalene dioxygenase large subunit (Fragment)	Rhodococcus sp. B13	narAa
TrEMBL	C9EIC8	C9EIC8_9ACTN	468	Putative naphthalene dioxygenase large subunit	Gordonia sp. CC-NAPH129-6	narAa
TrEMBL	G3BJU7	G3BJU7_9NOCA	434	Naphthalene dioxygenase large subunit (Fragment)	Rhodococcus sp. G10	narAa
TrEMBL	Q6TML2	Q6TML2_9NOCA	468	Naphthalene dioxygenase large subunit	Rhodococcus sp. P200	narAa
TrEMBL	X7VEF0	X7VEF0_9MYCO	443	Naphthalene dioxygenase large subunit	Mycobacterium sp. MAC_080597_8934	narAa

## Sheet: Table S8 narAb
Database	AccessionNumber	EntryName	Length	ProteinName	OrganismName	GeneName
TrEMBL	C1BE10	C1BE10_RHOOB	172	Naphthalene dioxygenase small subunit	Rhodococcus opacus (strain B4)	narAb
TrEMBL	Q7BSK6	Q7BSK6_9NOCA	172	Aromatic-ring-hydroxylating dioxygenase subunit beta	Rhodococcus sp. NCIMB 12038	narAb
TrEMBL	Q0PET3	Q0PET3_RHOOP	172	Aromatic-ring-hydroxylating dioxygenase	Rhodococcus opacus	narAb
TrEMBL	A0A2H4GVN7	A0A2H4GVN7_9NOCA	172	Putative naphthalene dioxygenase small subunit	Rhodococcus ruber	narAb
TrEMBL	F4Y5R6	F4Y5R6_9NOCA	169	Naphthalene dioxygenase small subunit (Fragment)	Rhodococcus sp. B2-1	narAb
TrEMBL	F4Y5R2	F4Y5R2_9NOCA	167	Naphthalene dioxygenase small subunit (Fragment)	Rhodococcus sp. DB11	narAb
TrEMBL	C9EIC9	C9EIC9_9ACTN	172	Putative naphthalene dioxygenase small subunit	Gordonia sp. CC-NAPH129-6	narAb
TrEMBL	F4Y5R4	F4Y5R4_9NOCA	169	Naphthalene dioxygenase small subunit (Fragment)	Rhodococcus sp. B13	narAb
TrEMBL	F4Y5R0	F4Y5R0_9NOCA	167	Naphthalene dioxygenase small subunit (Fragment)	Rhodococcus sp. SMB38	narAb
TrEMBL	G3BJU8	G3BJU8_9NOCA	168	Naphthalene dioxygenase small subunit (Fragment)	Rhodococcus sp. G10	narAb
TrEMBL	Q6TML1	Q6TML1_9NOCA	172	Naphthalene dioxygenase small subunit	Rhodococcus sp. P200	narAb
TrEMBL	Q6TML9	Q6TML9_9NOCA	172	Naphthalene dioxygenase small subunit	Rhodococcus sp. P400	narAb

## Sheet: Table S9 narB
Database	AccessionNumber	EntryName	Length	ProteinName	OrganismName	GeneName
TrEMBL	C1BE12	C1BE12_RHOOB	271	Cis-naphthalene dihydrodiol dehydrogenase	Rhodococcus opacus (strain B4)	narB
TrEMBL	K6XQ11	K6XQ11_9ACTN	260	Cis-naphthalene dihydrodiol dehydrogenase	Gordonia namibiensis NBRC 108229	narB
TrEMBL	A0A2H4GVN1	A0A2H4GVN1_9NOCA	271	Putative cis-naphthalene dihydrodiol dehydrogenase	Rhodococcus ruber	narB
TrEMBL	Q0PET2	Q0PET2_RHOOP	271	2,3-dihydroxy-2,3-dihydrophenylpropionate dehydrogenase	Rhodococcus opacus	narB
TrEMBL	Q9X3S0	Q9X3S0_9NOCA	271	3-(Cis-5,6-dihydroxycyclohexa-1, 3-dien-1-yl)propanoate dehydrogenase	Rhodococcus sp. NCIMB 12038	narB
TrEMBL	C9EID0	C9EID0_9ACTN	271	Putative cis-naphthalene dihydrodiol dehydrogenase	Gordonia sp. CC-NAPH129-6	narB
TrEMBL	Q6TML0	Q6TML0_9NOCA	271	Cis-naphthalene dihydrodiol dehydrogenase	Rhodococcus sp. P200	narB
TrEMBL	Q6TML8	Q6TML8_9NOCA	271	Cis-naphthalene dihydrodiol dehydrogenase	Rhodococcus sp. P400	narB

## Sheet: Table S10 narC
Database	AccessionNumber	EntryName	Length	ProteinName	OrganismName	GeneName
TrEMBL	C1BE13	C1BE13_RHOOB	328	Putative aldolase	Rhodococcus opacus (strain B4)	narC
TrEMBL	A0A2H4GVP3	A0A2H4GVP3_9NOCA	328	Putative aldolase	Rhodococcus ruber	narC
TrEMBL	C9EID1	C9EID1_9ACTN	328	Putative aldolase	Gordonia sp. CC-NAPH129-6	narC
TrEMBL	Q6TMK9	Q6TMK9_9NOCA	328	Putative aldolase	Rhodococcus sp. P200	narC
TrEMBL	Q6TML7	Q6TML7_9NOCA	328	Putative aldolase	Rhodococcus sp. P400	narC

## Sheet: Table S11 nidA
Database	AccessionNumber	EntryName	Length	ProteinName	OrganismName	GeneName
TrEMBL	A0A5Q5BHU7	A0A5Q5BHU7_MYCSS	455	Ring hydroxylating dioxygenase, alpha subunit	Mycobacterium sp. (strain MCS)	Mmcs_1642
TrEMBL	A0A5Q5CFA3	A0A5Q5CFA3_MYCSJ	458	Ring hydroxylating dioxygenase, alpha subunit	Mycobacterium sp. (strain JLS)	Mjls_2237
TrEMBL	A1T2D3	A1T2D3_MYCVP	455	Ring hydroxylating dioxygenase, alpha subunit	Mycolicibacterium vanbaalenii (strain DSM 7251 / JCM 13017 / NRRL B-24157 / PYR-1)	Mvan_0488
TrEMBL	A1UPQ0	A1UPQ0_MYCSK	458	Ring hydroxylating dioxygenase, alpha subunit	Mycobacterium sp. (strain KMS)	Mkms_5626
TrEMBL	A4T599	A4T599_MYCGI	455	Ring hydroxylating dioxygenase, alpha subunit	Mycolicibacterium gilvum (strain PYR-GCK)	Mflv_0662
TrEMBL	E6TIS0	E6TIS0_MYCSR	455	Ring-hydroxylating dioxygenase, large terminal subunit	Mycolicibacterium gilvum (strain DSM 45189 / LMG 24558 / Spyr1)	Mspyr1_01620
TrEMBL	G8RMM5	G8RMM5_MYCRN	455	Ring-hydroxylating dioxygenase, large terminal subunit	Mycolicibacterium rhodesiae (strain NBB3)	MycrhN_3159
TrEMBL	Q9KHU1	Q9KHU1_MYCVN	455	Naphthalene inducible dioxygenase large subunit	Mycolicibacterium vanbaalenii	nidA
TrEMBL	A0A292GP18	A0A292GP18_9MYCO	455	Putative Rieske oxygenase	Mycobacterium sp. PO1	none
TrEMBL	A0A292GM31	A0A292GM31_9MYCO	455	Putative Rieske oxygenase	Mycobacterium sp. PO2	none
TrEMBL	D7REC8	D7REC8_9MYCO	455	NidA (Fragment)	Mycobacterium sp. py147	nidA
TrEMBL	D7REC4	D7REC4_9MYCO	455	NidA	Mycobacterium sp. py142	nidA
TrEMBL	Q716X6	Q716X6_9MYCO	455	Putative initial ring-hydroxylating dioxygenase large subunit	Mycobacterium sp. S65	nidA
TrEMBL	Q8GFZ1	Q8GFZ1_MYCFV	455	Dioxygenase large alpha subunit	Mycolicibacterium flavescens	nidA
TrEMBL	D7REC3	D7REC3_9MYCO	455	NidA (Fragment)	Mycobacterium sp. py140	nidA
TrEMBL	D7REB5	D7REB5_9BACT	455	NidA	bacterium py120	nidA
TrEMBL	A0A6H0RZW2	A0A6H0RZW2_9MYCO	455	Aromatic ring-hydroxylating dioxygenase subunit alpha	Mycolicibacterium frederiksbergense	EXE63_06900
TrEMBL	Q8GFY9	Q8GFY9_9MYCO	458	Dioxygenase large alpha subunit	Mycolicibacterium frederiksbergense	nidA
TrEMBL	D7REC7	D7REC7_9MYCO	455	NidA	Mycobacterium sp. py146	nidA
TrEMBL	D7REB9	D7REB9_9MYCO	455	NidA (Fragment)	Mycobacterium sp. py136	nidA
TrEMBL	D7REC9	D7REC9_9MYCO	455	NidA (Fragment)	Mycobacterium sp. py148	nidA
TrEMBL	Q6L6S9	Q6L6S9_9MYCO	458	Polycyclic aromatic hydrocarnon dioxygenase large subunit	Mycobacterium sp. MHP-1	nidA
TrEMBL	A0A0H5CWV1	A0A0H5CWV1_9MYCO	458	Ring-hydroxylating dioxygenase alpha subunit	Mycobacterium sp. 6PY1	pdoA3
TrEMBL	Q84EU3	Q84EU3_9MYCO	458	PAH ring-hydroxylating dioxygenase, large subunit 1	Mycobacterium sp. 6PY1	pdoA1
TrEMBL	D7REC2	D7REC2_9MYCO	455	NidA (Fragment)	Mycobacterium sp. py139	nidA
TrEMBL	Q6H2Y8	Q6H2Y8_MYCSS	458	NidA	Mycobacterium sp. (strain MCS)	nidA
TrEMBL	D7REB8	D7REB8_9BACT	455	NidA (Fragment)	bacterium py129	nidA
TrEMBL	I2DCL0	I2DCL0_9MYCO	455	PAH dioxygenase large subunit	Mycobacterium sp. 16F	nidA
TrEMBL	D7REC6	D7REC6_9MYCO	455	NidA	Mycobacterium sp. py145	nidA
TrEMBL	Q199A5	Q199A5_9MYCO	458	Dioxygenase large alpha subunit	Mycolicibacterium pallens	nidA
TrEMBL	A0A1Y5PFL3	A0A1Y5PFL3_9MYCO	455	Putative initial ring-hydroxylating dioxygenase large subunit	uncultured Mycobacterium sp.	nidA
TrEMBL	D7REB6	D7REB6_9BACT	455	NidA (Fragment)	bacterium py116	nidA
TrEMBL	Q3Y534	Q3Y534_9MYCO	455	NidA	Mycobacterium sp. CH-2	nidA
TrEMBL	D7REC1	D7REC1_9MYCO	455	NidA (Fragment)	Mycobacterium sp. py138	nidA
TrEMBL	D7REC5	D7REC5_9MYCO	455	NidA (Fragment)	Mycobacterium sp. py143	nidA
TrEMBL	Q6H2Z2	Q6H2Z2_MYCSJ	455	NidA	Mycobacterium sp. (strain JLS)	nidA
TrEMBL	D7REB7	D7REB7_9BACT	455	NidA (Fragment)	bacterium py122	nidA
TrEMBL	D7REC0	D7REC0_9MYCO	455	NidA	Mycobacterium sp. py137	nidA
TrEMBL	Q6H2Z0	Q6H2Z0_MYCSK	455	NidA	Mycobacterium sp. (strain KMS)	nidA
TrEMBL	D7REB4	D7REB4_9BACT	455	NidA	bacterium py114	nidA
TrEMBL	A2SW54	A2SW54_9MYCO	455	Putative dioxygenase large subunit	Mycobacterium sp. CH-1	nidA
TrEMBL	Q8GFY7	Q8GFY7_9MYCO	458	Dioxygenase large alpha subunit	Mycolicibacterium gilvum	nidA
TrEMBL	Q199A4	Q199A4_9MYCO	455	Dioxygenase large alpha subunit	Mycolicibacterium gilvum	nidA
TrEMBL	A0A1J0UDI5	A0A1J0UDI5_9MYCO	455	Aromatic ring-hydroxylating dioxygenase subunit alpha	Mycobacterium sp. WY10	BOH72_23905
TrEMBL	A0A370CN04	A0A370CN04_9MYCO	455	Aromatic ring-hydroxylating dioxygenase subunit alpha	Mycolicibacterium moriokaense	DVS77_32570
TrEMBL	A0A1X0GGH6	A0A1X0GGH6_9MYCO	455	Aromatic ring-hydroxylating dioxygenase subunit alpha	Mycolicibacterium monacense DSM 44395	BST34_25660
TrEMBL	A0A1E3R8N3	A0A1E3R8N3_MYCFV	455	Ribosomal subunit interface protein	Mycolicibacterium flavescens	BHQ18_27060
TrEMBL	A0A064CDJ6	A0A064CDJ6_9MYCO	458	Ribosomal subunit interface protein	Mycolicibacterium aromaticivorans JS19b1 = JCM 16368	Y900_029610
TrEMBL	A0A1X0JEQ5	A0A1X0JEQ5_9MYCO	455	Aromatic ring-hydroxylating dioxygenase subunit alpha	Mycolicibacterium tusciae	BST47_27765
TrEMBL	A0A1H6J885	A0A1H6J885_9MYCO	455	PAH dioxygenase large subunit	Mycolicibacterium rutilum	SAMN04489835_1711
TrEMBL	A4T3F8	A4T3F8_MYCGI	458	Ring hydroxylating dioxygenase, alpha subunit	Mycolicibacterium gilvum (strain PYR-GCK)	Mflv_0567
TrEMBL	A0A100X8T3	A0A100X8T3_9MYCO	455	Ring hydroxylating dioxygenase subunit alpha	Mycolicibacterium novocastrense	RMCN_5313
TrEMBL	A0A5Q5CDX6	A0A5Q5CDX6_MYCSJ	455	Ring hydroxylating dioxygenase, alpha subunit	Mycobacterium sp. (strain JLS)	Mjls_1617
TrEMBL	A1UDG3	A1UDG3_MYCSK	455	Ring hydroxylating dioxygenase, alpha subunit	Mycobacterium sp. (strain KMS)	Mkms_1668
TrEMBL	A0A1X0CK05	A0A1X0CK05_9MYCO	455	Aromatic ring-hydroxylating dioxygenase subunit alpha	Mycolicibacterium elephantis	BST23_22800

[truncated: 8 more sheets: Table S12 nidB, Table S13 nidD, Table S14 phdE, Table S15 phdF, Table S16 phdG, Table S17 phdI, Table S18 phdJ, Table S19]
